# Supplementary material for: Identification of novel protein biomarkers and drug targets for functional dyspepsia by integrating human plasma proteome with genome
Source: Medicine (Baltimore). 2025 Sep 19;104(38):e44660. doi: 10.1097/MD.0000000000044660 (PMC12459555; doi:10.1097/MD.0000000000044660)
Supplement: Supplementary file 1 [file medi-104-e44660-s001.xlsx]

## Sheet: Sheet1
Supplementary Table1 3,1315 SNPs of 3,131 cis- pQTLs
id.exposure	exposure	SNP	chr.exposure	pos.exposure	effect_allele.exposure	other_allele.exposure	beta.exposure	se.exposure	eaf.exposure	pval.exposure	samplesize.exposure	mr_keep.exposure	pval_origin.exposure	data_source.exposure	R2	F
10000_28_CRYBB2_CRBB2	CRYBB2	rs203688	chr1	196703255	A	G	-0.0801	0.007997	0.39961	1.29e-23	35327	TRUE	reported	textfile	0.00283186	100.32
10000_28_CRYBB2_CRBB2	CRYBB2	rs7160425	chr14	106010224	G	A	0.1056	0.008333	0.35853	8.44e-37	34954	TRUE	reported	textfile	0.00457338	160.583
10000_28_CRYBB2_CRBB2	CRYBB2	rs2337918	chr14	106591745	G	A	0.045	0.008239	0.38045	4.72e-08	34955	TRUE	reported	textfile	0.0008527	29.8299
10000_28_CRYBB2_CRBB2	CRYBB2	rs2932738	chr2	88978279	G	C	-0.0632	0.009354	0.22787	1.42e-11	35338	TRUE	reported	textfile	0.00129014	45.6473
10000_28_CRYBB2_CRBB2	CRYBB2	rs697356	chr3	165718150	C	G	0.0467	0.00813	0.36502	9.25e-09	35326	TRUE	reported	textfile	0.000933153	32.9935
10000_28_CRYBB2_CRBB2	CRYBB2	rs6457457	chr6	31910331	T	C	0.092	0.015867	0.06527	6.71e-09	35429	TRUE	reported	textfile	0.000948015	33.6172
10001_7_RAF1_c_Raf	RAF1	rs11601665	chr11	262930	T	C	0.0528	0.009071	0.26367	5.86e-09	35340	TRUE	reported	textfile	0.0009578	33.8792
10001_7_RAF1_c_Raf	RAF1	rs9971407	chr11	65130754	T	C	-0.0523	0.00928	0.24858	1.74e-08	35351	TRUE	reported	textfile	0.000897668	31.7602
10001_7_RAF1_c_Raf	RAF1	rs79041741	chr16	84473930	C	A	-0.0993	0.018179	0.05177	4.7e-08	35372	TRUE	reported	textfile	0.000842816	29.8355
10001_7_RAF1_c_Raf	RAF1	rs1354034	chr3	56815721	C	T	0.0589	0.008244	0.38119	9.05e-13	35344	TRUE	reported	textfile	0.00144216	51.0423
10003_15_ZNF41_ZNF41	ZNF41	rs368465	chr1	196702851	C	T	-0.1019	0.007984	0.39961	2.64e-37	35327	TRUE	reported	textfile	0.00458989	162.886
10003_15_ZNF41_ZNF41	ZNF41	rs1706435	chr3	165743688	G	A	0.078	0.008092	0.36981	5.48e-22	35327	TRUE	reported	textfile	0.00262319	92.9079
10003_15_ZNF41_ZNF41	ZNF41	rs9501393	chr6	32007072	GGAG	CGAG	0.0698	0.010486	0.1548	2.81e-11	35428	TRUE	reported	textfile	0.00124911	44.3064
10003_15_ZNF41_ZNF41	ZNF41	rs117125720	chr6	32613313	A	T	-0.1727	0.018135	0.04891	1.68e-21	35427	TRUE	reported	textfile	0.00255332	90.6828
10003_15_ZNF41_ZNF41	ZNF41	rs1042133	chr6	33080829	C	G	-0.0623	0.01047	0.17192	2.67e-09	35426	TRUE	reported	textfile	0.000998451	35.4045
10008_43_GUCA1A_GUC1A	GUCA1A	rs184815320	chr1	168215004	G	A	-0.2109	0.038254	0.01124	3.53e-08	35356	TRUE	reported	textfile	0.000858941	30.3931
10008_43_GUCA1A_GUC1A	GUCA1A	rs115977231	chr1	169097491	A	G	-0.2245	0.028396	0.01907	2.66e-15	35349	TRUE	reported	textfile	0.00176512	62.502
10008_43_GUCA1A_GUC1A	GUCA1A	rs61806985	chr1	169330603	T	C	-0.456	0.014532	0.07704	1e-200	35352	TRUE	reported	textfile	0.0270978	984.588
10008_43_GUCA1A_GUC1A	GUCA1A	rs10800448	chr1	169491168	G	A	-0.0798	0.012035	0.12252	3.34e-11	35351	TRUE	reported	textfile	0.00124214	43.9632
10008_43_GUCA1A_GUC1A	GUCA1A	rs2239853	chr1	169556528	C	T	-0.077	0.008014	0.44202	7.37e-22	35341	TRUE	reported	textfile	0.00260538	92.312
10008_43_GUCA1A_GUC1A	GUCA1A	rs12765810	chr10	19927245	A	G	0.0738	0.008796	0.28052	4.87e-17	35349	TRUE	reported	textfile	0.00198747	70.3911
10008_43_GUCA1A_GUC1A	GUCA1A	rs892145	chr19	15475861	T	A	-0.0541	0.00813	0.37729	2.84e-11	35366	TRUE	reported	textfile	0.0012505	44.2781
10008_43_GUCA1A_GUC1A	GUCA1A	rs62140549	chr2	46914826	G	A	0.0526	0.008538	0.30898	7.25e-10	35346	TRUE	reported	textfile	0.00107264	37.952
10008_43_GUCA1A_GUC1A	GUCA1A	rs3020644	chr6	31926849	G	A	-0.0475	0.008167	0.37454	6.03e-09	35429	TRUE	reported	textfile	0.000953869	33.825
10011_65_OCRL_OCRL	OCRL	rs145439832	chr1	195058235	A	T	-0.1154	0.021062	0.03851	4.28e-08	35331	TRUE	reported	textfile	0.000848961	30.0184
10011_65_OCRL_OCRL	OCRL	rs10922098	chr1	196695521	T	C	-0.1887	0.008096	0.40011	3.7e-120	35326	TRUE	reported	textfile	0.0151454	543.223
10011_65_OCRL_OCRL	OCRL	rs704	chr17	28367840	A	G	0.191	0.007932	0.49189	3.99e-128	35348	TRUE	reported	textfile	0.0161388	579.798
10011_65_OCRL_OCRL	OCRL	rs1706435	chr3	165743688	G	A	0.0684	0.008242	0.36981	1.05e-16	35327	TRUE	reported	textfile	0.00194578	68.8688
10011_65_OCRL_OCRL	OCRL	rs555007	chr6	31882555	C	T	0.1394	0.014822	0.07832	5.2e-21	35429	TRUE	reported	textfile	0.00249041	88.4479
10011_65_OCRL_OCRL	OCRL	rs444921	chr6	31964400	T	C	0.1537	0.011463	0.13897	5.4e-41	35429	TRUE	reported	textfile	0.00504887	179.774
10011_65_OCRL_OCRL	OCRL	rs9269234	chr6	32484011	C	G	0.0683	0.010709	0.16699	1.8e-10	35427	TRUE	reported	textfile	0.00114686	40.6742
10011_65_OCRL_OCRL	OCRL	rs9272526	chr6	32638792	A	G	0.0676	0.010505	0.14653	1.24e-10	35426	TRUE	reported	textfile	0.00116754	41.4073
10012_5_SPDEF_SPDEF	SPDEF	rs10922098	chr1	196695521	T	C	-0.2135	0.008076	0.40011	5.02e-154	35326	TRUE	reported	textfile	0.0193999	698.841
10012_5_SPDEF_SPDEF	SPDEF	rs35351085	chr1	197992799	T	C	0.1103	0.018372	0.04877	1.93e-09	35331	TRUE	reported	textfile	0.00101915	36.0424
10012_5_SPDEF_SPDEF	SPDEF	rs11569393	chr19	6721618	ATTTTTTTTTCC	ATTTTTTTTTCA	-0.0489	0.008037	0.45686	1.17e-09	35360	TRUE	reported	textfile	0.00104583	37.0173
10012_5_SPDEF_SPDEF	SPDEF	rs1707652	chr3	165761011	T	C	0.0987	0.008574	0.3102	1.16e-30	35327	TRUE	reported	textfile	0.0037371	132.508
10012_5_SPDEF_SPDEF	SPDEF	rs1265941	chr6	31904575	C	A	0.1344	0.015288	0.07271	1.48e-18	35429	TRUE	reported	textfile	0.00217667	77.281
10012_5_SPDEF_SPDEF	SPDEF	rs550671	chr6	31976816	T	C	0.1572	0.011407	0.14045	3.31e-43	35428	TRUE	reported	textfile	0.00533204	189.906
10012_5_SPDEF_SPDEF	SPDEF	rs9276606	chr6	32768918	T	A	0.051	0.008856	0.28354	8.47e-09	35426	TRUE	reported	textfile	0.000935269	33.162
10014_31_SNAI2_SLUG	SNAI2	rs10922098	chr1	196695521	T	C	-0.1014	0.008057	0.40011	2.55e-36	35326	TRUE	reported	textfile	0.00446367	158.382
10014_31_SNAI2_SLUG	SNAI2	rs1706435	chr3	165743688	G	A	0.0541	0.008176	0.36981	3.66e-11	35327	TRUE	reported	textfile	0.00123785	43.7813
10014_31_SNAI2_SLUG	SNAI2	rs444921	chr6	31964400	T	C	0.0755	0.011387	0.13897	3.35e-11	35429	TRUE	reported	textfile	0.0012393	43.9593
10014_31_SNAI2_SLUG	SNAI2	rs34927613	chr6	32632434	A	G	0.0509	0.0086	0.29339	3.25e-09	35427	TRUE	reported	textfile	0.000987814	35.0279
10015_119_KCNAB2_KCAB2	KCNAB2	rs806109	chr1	5992521	A	G	0.08	0.009576	0.21513	6.57e-17	35372	TRUE	reported	textfile	0.00196923	69.789
10015_119_KCNAB2_KCAB2	KCNAB2	rs1295106	chr1	6025290	GGGGGT	GGGTGT	0.0676	0.009496	0.21747	1.09e-12	35370	TRUE	reported	textfile	0.00143072	50.6743
10015_119_KCNAB2_KCAB2	KCNAB2	rs10922098	chr1	196695521	T	C	-0.045	0.008042	0.40011	2.2e-08	35326	TRUE	reported	textfile	0.000885559	31.3092
10015_119_KCNAB2_KCAB2	KCNAB2	rs557011	chr6	32619236	T	C	0.0462	0.008026	0.40141	8.6e-09	35427	TRUE	reported	textfile	0.000934427	33.133
10023_32_VDR_VDR	VDR	rs10922098	chr1	196695521	T	C	-0.1527	0.008104	0.40011	3.38e-79	35326	TRUE	reported	textfile	0.00995043	355.021
10023_32_VDR_VDR	VDR	rs13469	chr17	28349109	T	C	-0.0439	0.007996	0.45244	4.01e-08	35348	TRUE	reported	textfile	0.000852017	30.1411
10023_32_VDR_VDR	VDR	rs2686395	chr3	165767231	C	T	-0.0904	0.00858	0.3101	5.85e-26	35327	TRUE	reported	textfile	0.00313251	111.004
10023_32_VDR_VDR	VDR	rs9267139	chr6	31471721	A	G	0.073	0.012701	0.10872	9.05e-09	35427	TRUE	reported	textfile	0.000931603	33.0328
10023_32_VDR_VDR	VDR	rs9501393	chr6	32007072	GGAG	CGAG	0.1114	0.010651	0.1548	1.33e-25	35428	TRUE	reported	textfile	0.00307825	109.387
10023_32_VDR_VDR	VDR	rs7774739	chr6	32041524	G	A	0.0956	0.011102	0.17585	7.24e-18	35425	TRUE	reported	textfile	0.00208879	74.1462
10023_32_VDR_VDR	VDR	rs9271766	chr6	32626382	GGCATCTACAG	GGCATCTACAA	0.0606	0.010454	0.17434	6.75e-09	35425	TRUE	reported	textfile	0.000947673	33.6013
10024_44_HOGA1_HOGA1	HOGA1	rs10922098	chr1	196695521	T	C	-0.1268	0.007999	0.40011	1.35e-56	35326	TRUE	reported	textfile	0.00706308	251.271
10024_44_HOGA1_HOGA1	HOGA1	rs1707652	chr3	165761011	T	C	0.0568	0.008477	0.3102	2.07e-11	35327	TRUE	reported	textfile	0.00126927	44.8939
10024_44_HOGA1_HOGA1	HOGA1	rs9267139	chr6	31471721	A	G	0.0696	0.012521	0.10872	2.72e-08	35427	TRUE	reported	textfile	0.00087142	30.897
10024_44_HOGA1_HOGA1	HOGA1	rs9501393	chr6	32007072	GGAG	CGAG	0.0982	0.010506	0.1548	8.99e-21	35428	TRUE	reported	textfile	0.00245998	87.3622
10024_44_HOGA1_HOGA1	HOGA1	rs7774739	chr6	32041524	G	A	0.0848	0.010955	0.17585	9.91e-15	35425	TRUE	reported	textfile	0.00168859	59.9159
10024_44_HOGA1_HOGA1	HOGA1	rs9271683	chr6	32625173	T	C	0.0505	0.008759	0.27332	8.13e-09	35427	TRUE	reported	textfile	0.000937415	33.2391
10035_6_DUSP4_DUS4	DUSP4	rs10922094	chr1	196692375	CATTA	GATTA	-0.1105	0.008079	0.40155	1.37e-42	35327	TRUE	reported	textfile	0.00526755	187.062
10035_6_DUSP4_DUS4	DUSP4	rs6542680	chr2	3592552	T	C	-0.0748	0.010246	0.18362	2.86e-13	35320	TRUE	reported	textfile	0.00150667	53.293
10035_6_DUSP4_DUS4	DUSP4	rs1707652	chr3	165761011	T	C	0.0632	0.008547	0.3102	1.42e-13	35327	TRUE	reported	textfile	0.00154535	54.6742
10035_6_DUSP4_DUS4	DUSP4	rs6457457	chr6	31910331	T	C	0.0998	0.016036	0.06527	4.87e-10	35429	TRUE	reported	textfile	0.00109203	38.7297
10035_6_DUSP4_DUS4	DUSP4	rs9501393	chr6	32007072	GGAG	CGAG	0.0772	0.010614	0.1548	3.5e-13	35428	TRUE	reported	textfile	0.00149101	52.8995
10035_6_DUSP4_DUS4	DUSP4	rs11794541	chr9	21673751	A	T	-0.0943	0.016397	0.05959	8.86e-09	35339	TRUE	reported	textfile	0.000935048	33.0727
10036_201_ZHX3_ZHX3	ZHX3	rs10922094	chr1	196692375	CATTA	GATTA	-0.1112	0.008304	0.40155	6.77e-41	35327	TRUE	reported	textfile	0.00505044	179.312
10036_201_ZHX3_ZHX3	ZHX3	rs62068364	chr16	89690791	T	C	-0.058	0.008576	0.33982	1.35e-11	35311	TRUE	reported	textfile	0.00129364	45.7364
10036_201_ZHX3_ZHX3	ZHX3	rs6457457	chr6	31910331	T	C	0.167	0.016493	0.06527	4.25e-24	35429	TRUE	reported	textfile	0.00288549	102.52
10036_201_ZHX3_ZHX3	ZHX3	rs6458	chr6	32039847	G	A	0.1716	0.012337	0.12614	5.55e-44	35428	TRUE	reported	textfile	0.0054313	193.46
10036_201_ZHX3_ZHX3	ZHX3	rs9269187	chr6	32480663	T	C	0.0986	0.01518	0.08163	8.29e-11	35427	TRUE	reported	textfile	0.00118949	42.1877
10036_201_ZHX3_ZHX3	ZHX3	rs10982054	chr9	114071373	A	G	-0.0642	0.009128	0.27709	2.01e-12	35350	TRUE	reported	textfile	0.0013974	49.4646
10037_98_SIGLEC12_SIG12	SIGLEC12	rs190502932	chr19	51136702	T	A	0.5796	0.041996	0.01039	2.5e-43	35360	TRUE	reported	textfile	0.00535791	190.466
10037_98_SIGLEC12_SIG12	SIGLEC12	rs140987580	chr19	51425408	G	A	0.6046	0.019919	0.04666	1e-200	35367	TRUE	reported	textfile	0.0253884	921.248
10037_98_SIGLEC12_SIG12	SIGLEC12	rs79506121	chr19	51447126	C	T	0.7506	0.024499	0.031	1e-200	35369	TRUE	reported	textfile	0.0258536	938.633
10037_98_SIGLEC12_SIG12	SIGLEC12	rs61998206	chr19	51481484	T	C	-0.1777	0.019651	0.04997	1.53e-19	35370	TRUE	reported	textfile	0.00230657	81.7676
10037_98_SIGLEC12_SIG12	SIGLEC12	rs112735728	chr19	51584096	C	T	0.6947	0.025152	0.03053	6.39e-168	35372	TRUE	reported	textfile	0.0211117	762.825
10037_98_SIGLEC12_SIG12	SIGLEC12	rs73052899	chr19	51668230	T	C	0.1353	0.009454	0.28094	1.85e-46	35369	TRUE	reported	textfile	0.0057575	204.805
10037_98_SIGLEC12_SIG12	SIGLEC12	rs111972944	chr19	52240266	A	G	0.0946	0.010753	0.19572	1.4e-18	35372	TRUE	reported	textfile	0.0021833	77.3924
10037_98_SIGLEC12_SIG12	SIGLEC12	rs117391293	chr19	52445049	G	A	0.2591	0.0347	0.0146	8.22e-14	35365	TRUE	reported	textfile	0.00157405	55.7508
10037_98_SIGLEC12_SIG12	SIGLEC12	rs368465	chr1	196702851	C	T	-0.0879	0.008179	0.39961	6.12e-27	35327	TRUE	reported	textfile	0.00325876	115.492
10037_98_SIGLEC12_SIG12	SIGLEC12	rs12971607	chr19	52578482	T	C	-0.1242	0.018723	0.0553	3.28e-11	35367	TRUE	reported	textfile	0.00124267	44.0015
10037_98_SIGLEC12_SIG12	SIGLEC12	rs139978289	chr19	53197588	A	C	0.1298	0.022342	0.03714	6.26e-09	35368	TRUE	reported	textfile	0.000953412	33.7505
10037_98_SIGLEC12_SIG12	SIGLEC12	rs1042663	chr6	31937353	A	G	0.0915	0.013954	0.09002	5.47e-11	35429	TRUE	reported	textfile	0.00121216	42.9952
10041_3_HNF4A_HNF4A	HNF4A	rs61747728	chr1	179557079	T	C	0.1432	0.020569	0.04262	3.36e-12	35346	TRUE	reported	textfile	0.00136938	48.4658
10041_3_HNF4A_HNF4A	HNF4A	rs34825987	chr6	29663266	CAAAAAAAAAAAAAAAAAAAG	CAAAAAAAAAAAAAAAAAAG	-0.0624	0.009389	0.29814	3.01e-11	35428	TRUE	reported	textfile	0.00124521	44.1678
10041_3_HNF4A_HNF4A	HNF4A	rs9501342	chr6	30904955	A	G	0.0581	0.010602	0.19318	4.25e-08	35427	TRUE	reported	textfile	0.000846982	30.0298
10041_3_HNF4A_HNF4A	HNF4A	rs28366149	chr6	31607123	A	G	0.1307	0.010656	0.18987	1.4e-34	35425	TRUE	reported	textfile	0.00422875	150.431
10041_3_HNF4A_HNF4A	HNF4A	rs148766553	chr6	32011047	A	G	-0.171	0.016123	0.07438	2.8e-26	35429	TRUE	reported	textfile	0.00316494	112.48
10041_3_HNF4A_HNF4A	HNF4A	rs6458	chr6	32039847	G	A	0.2145	0.012679	0.12614	3.31e-64	35428	TRUE	reported	textfile	0.00801389	286.194
10041_3_HNF4A_HNF4A	HNF4A	rs9273325	chr6	32655416	A	G	-0.0963	0.012144	0.14149	2.19e-15	35427	TRUE	reported	textfile	0.00177184	62.8788
10041_3_HNF4A_HNF4A	HNF4A	rs28616789	chr9	114070709	A	G	-0.0936	0.009379	0.2772	1.87e-23	35350	TRUE	reported	textfile	0.00280949	99.5896
10041_3_HNF4A_HNF4A	HNF4A	rs56294298	chr9	114371244	A	G	-0.0743	0.012836	0.1216	7.1e-09	35350	TRUE	reported	textfile	0.000946929	33.5038
10044_12_WNT10A_WN10A	WNT10A	rs1697422	chr1	21495404	C	T	-0.0443	0.007935	0.48923	2.36e-08	35362	TRUE	reported	textfile	0.000880631	31.1666
10044_12_WNT10A_WN10A	WNT10A	rs10922098	chr1	196695521	T	C	-0.1782	0.008016	0.40011	1.79e-109	35326	TRUE	reported	textfile	0.0137966	494.169
10044_12_WNT10A_WN10A	WNT10A	rs12478841	chr2	27588855	G	A	0.0581	0.009503	0.21569	9.73e-10	35361	TRUE	reported	textfile	0.00105596	37.3772
10044_12_WNT10A_WN10A	WNT10A	rs1707652	chr3	165761011	T	C	0.0861	0.008496	0.3102	3.91e-24	35327	TRUE	reported	textfile	0.00289874	102.696
10044_12_WNT10A_WN10A	WNT10A	rs1265941	chr6	31904575	C	A	0.1206	0.015143	0.07271	1.67e-15	35429	TRUE	reported	textfile	0.00178704	63.4229
10044_12_WNT10A_WN10A	WNT10A	rs550671	chr6	31976816	T	C	0.1356	0.011308	0.14045	3.93e-33	35428	TRUE	reported	textfile	0.00404242	143.788
10044_12_WNT10A_WN10A	WNT10A	rs78897911	chr6	32487809	A	G	0.0423	0.007654	0.35973	3.27e-08	35416	TRUE	reported	textfile	0.000861648	30.5407
10046_55_BIRC2_cIAP_1	BIRC2	rs4251945	chr19	43656997	A	G	0.2451	0.029081	0.02184	3.51e-17	35356	TRUE	reported	textfile	0.00200509	71.0303
10046_55_BIRC2_cIAP_1	BIRC2	rs201842361	chr19	44642557	CTCTCTCTT	CTCTCTTTCTCTCTCTCTCTT	0.2626	0.021124	0.04318	1.76e-35	35360	TRUE	reported	textfile	0.00435142	154.53
10046_55_BIRC2_cIAP_1	BIRC2	rs118147862	chr19	44816374	A	G	0.9196	0.017944	0.03917	1e-200	35355	TRUE	reported	textfile	0.0691494	2626.24
10046_55_BIRC2_cIAP_1	BIRC2	rs7254892	chr19	44886339	A	G	1.0917	0.031748	0.01741	1e-200	35356	TRUE	reported	textfile	0.0323612	1182.36
10046_55_BIRC2_cIAP_1	BIRC2	rs118004808	chr19	44936241	T	C	0.1656	0.023908	0.03208	4.31e-12	35356	TRUE	reported	textfile	0.00135513	47.9744
10046_55_BIRC2_cIAP_1	BIRC2	rs116490500	chr19	45617246	A	C	0.1982	0.034042	0.01553	5.81e-09	35359	TRUE	reported	textfile	0.00095777	33.8963
10046_55_BIRC2_cIAP_1	BIRC2	rs147910350	chr19	45643504	T	C	0.2935	0.037782	0.01351	7.96e-15	35357	TRUE	reported	textfile	0.00170385	60.3423
10046_55_BIRC2_cIAP_1	BIRC2	rs143675675	chr19	46029507	A	G	0.2452	0.031833	0.01844	1.33e-14	35356	TRUE	reported	textfile	0.00167531	59.3282
10046_55_BIRC2_cIAP_1	BIRC2	rs117909986	chr19	46229036	A	G	0.1935	0.032087	0.01711	1.63e-09	35356	TRUE	reported	textfile	0.00102753	36.3646
10046_55_BIRC2_cIAP_1	BIRC2	rs1619994	chr3	165744047	G	A	0.0682	0.009357	0.2807	3.13e-13	35327	TRUE	reported	textfile	0.00150154	53.1216
10047_12_NCF2_NCF_2	NCF2	rs10801548	chr1	196560692	TGTTTTTTTTT	TGTTTTTTCTT	0.0694	0.008088	0.40817	9.44e-18	35326	TRUE	reported	textfile	0.00207988	73.6228
10047_12_NCF2_NCF_2	NCF2	rs7546015	chr1	196694942	CATTCTGTAGGTTGCCT	CATTCTGTAGATTGCCT	0.2164	0.008097	0.39734	2.27e-157	35326	TRUE	reported	textfile	0.0198188	714.236
10047_12_NCF2_NCF_2	NCF2	rs118020353	chr14	91380092	T	C	0.2199	0.039189	0.01079	2.01e-08	35348	TRUE	reported	textfile	0.00088996	31.4846
10047_12_NCF2_NCF_2	NCF2	rs201028957	chr14	92518925	CATCAG	C	0.2007	0.024618	0.02924	3.56e-16	35349	TRUE	reported	textfile	0.00187671	66.4607
10047_12_NCF2_NCF_2	NCF2	rs76492422	chr14	93892878	G	A	0.1602	0.027264	0.02124	4.21e-09	35358	TRUE	reported	textfile	0.000975516	34.524
10047_12_NCF2_NCF_2	NCF2	rs141947817	chr14	94002725	T	C	0.1352	0.023941	0.03085	1.63e-08	35358	TRUE	reported	textfile	0.000901134	31.8892
10047_12_NCF2_NCF_2	NCF2	rs145496844	chr14	94006387	G	C	1.0376	0.022663	0.02117	1e-200	35358	TRUE	reported	textfile	0.0559661	2096.04
10047_12_NCF2_NCF_2	NCF2	rs112963922	chr14	94411531	T	C	0.5479	0.037882	0.01119	2.06e-47	35359	TRUE	reported	textfile	0.00588132	209.176
10047_12_NCF2_NCF_2	NCF2	rs55698602	chr14	94626820	T	C	0.1785	0.013914	0.09533	1.13e-37	35358	TRUE	reported	textfile	0.00463306	164.569
10047_12_NCF2_NCF_2	NCF2	rs72704666	chr14	94968526	G	A	0.2835	0.026405	0.02478	6.84e-27	35355	TRUE	reported	textfile	0.00324989	115.268
10047_12_NCF2_NCF_2	NCF2	rs7153367	chr14	94995841	C	G	0.2559	0.037098	0.01232	5.28e-12	35352	TRUE	reported	textfile	0.00134413	47.579
10047_12_NCF2_NCF_2	NCF2	rs148317773	chr14	95960529	T	C	0.1873	0.024326	0.0284	1.37e-14	35370	TRUE	reported	textfile	0.00167329	59.2802
10048_7_CBFB_PEBB	CBFB	rs7535409	chr1	169537003	G	A	-0.0629	0.008376	0.33792	5.95e-14	35352	TRUE	reported	textfile	0.00159265	56.3902
10048_7_CBFB_PEBB	CBFB	rs10922094	chr1	196692375	CATTA	GATTA	-0.0895	0.008103	0.40155	2.31e-28	35327	TRUE	reported	textfile	0.00344152	121.992
10048_7_CBFB_PEBB	CBFB	rs16919431	chr10	19853771	G	T	0.0528	0.009365	0.23714	1.72e-08	35345	TRUE	reported	textfile	0.000898533	31.7854
10048_7_CBFB_PEBB	CBFB	rs1355538	chr3	165787389	G	A	-0.0644	0.008096	0.39847	1.8e-15	35326	TRUE	reported	textfile	0.00178797	63.2712
10048_7_CBFB_PEBB	CBFB	rs28573154	chr6	32008772	A	G	0.0814	0.011062	0.145	1.86e-13	35428	TRUE	reported	textfile	0.00152606	54.1448
10048_7_CBFB_PEBB	CBFB	rs34927613	chr6	32632434	A	G	0.0549	0.008644	0.29339	2.13e-10	35427	TRUE	reported	textfile	0.00113733	40.3358
10053_5_ILK_ILK1	ILK	rs802171	chr10	16814686	G	A	0.1878	0.008108	0.47349	1.08e-118	35351	TRUE	reported	textfile	0.0149493	536.462
10053_5_ILK_ILK1	ILK	rs4980320	chr11	198986	C	T	0.0473	0.008172	0.46986	7.13e-09	35340	TRUE	reported	textfile	0.000947082	33.4997
10053_5_ILK_ILK1	ILK	rs342200	chr7	106676033	A	G	-0.0462	0.008214	0.42559	1.86e-08	35345	TRUE	reported	textfile	0.000894248	31.6337
10056_5_FOXM1_FOXM1	FOXM1	rs10876550	chr12	54318524	A	G	0.0733	0.008172	0.43699	2.96e-19	35362	TRUE	reported	textfile	0.00227001	80.4501
10056_5_FOXM1_FOXM1	FOXM1	rs117828578	chr13	40645935	A	G	0.1983	0.025474	0.02463	7.01e-15	35348	TRUE	reported	textfile	0.00171136	60.5936
10056_5_FOXM1_FOXM1	FOXM1	rs1354034	chr3	56815721	C	T	-0.0612	0.00832	0.38119	1.89e-13	35344	TRUE	reported	textfile	0.00152854	54.1043
10056_5_FOXM1_FOXM1	FOXM1	rs342292	chr7	106730198	G	C	-0.0711	0.008089	0.45188	1.5e-18	35342	TRUE	reported	textfile	0.00218127	77.2547
10056_5_FOXM1_FOXM1	FOXM1	rs10820606	chr9	96430636	AC	AA	-0.0961	0.00938	0.24575	1.25e-24	35332	TRUE	reported	textfile	0.002962	104.958
10063_10_FANCL_FANCL	FANCL	rs572515	chr1	196677131	G	A	-0.1073	0.008072	0.3973	2.56e-40	35326	TRUE	reported	textfile	0.00497709	176.69
10063_10_FANCL_FANCL	FANCL	rs1706420	chr3	165732681	C	T	0.0614	0.008193	0.36627	6.67e-14	35327	TRUE	reported	textfile	0.00158728	56.1599
10063_10_FANCL_FANCL	FANCL	rs28573154	chr6	32008772	A	G	0.0837	0.011012	0.145	2.94e-14	35428	TRUE	reported	textfile	0.00162804	57.7689
10063_10_FANCL_FANCL	FANCL	rs7774739	chr6	32041524	G	A	0.0755	0.01103	0.17585	7.64e-12	35425	TRUE	reported	textfile	0.00132087	46.8509
10064_12_RBBP9_RBBP9	RBBP9	rs10922094	chr1	196692375	CATTA	GATTA	-0.0498	0.00819	0.40155	1.2e-09	35327	TRUE	reported	textfile	0.00104551	36.9714
10064_12_RBBP9_RBBP9	RBBP9	rs5167	chr19	44945208	G	T	0.058	0.008589	0.3238	1.45e-11	35358	TRUE	reported	textfile	0.00128802	45.598
10064_12_RBBP9_RBBP9	RBBP9	rs1355538	chr3	165787389	G	A	-0.0783	0.008172	0.39847	9.61e-22	35326	TRUE	reported	textfile	0.00259206	91.7999
10064_12_RBBP9_RBBP9	RBBP9	rs6457457	chr6	31910331	T	C	0.0933	0.016224	0.06527	8.89e-09	35429	TRUE	reported	textfile	0.000932574	33.0691
10064_12_RBBP9_RBBP9	RBBP9	rs6458	chr6	32039847	G	A	0.0962	0.012153	0.12614	2.46e-15	35428	TRUE	reported	textfile	0.00176551	62.6554
10064_12_RBBP9_RBBP9	RBBP9	rs6993770	chr8	105569300	T	A	-0.0566	0.009635	0.22448	4.24e-09	35353	TRUE	reported	textfile	0.000975168	34.5068
10074_128_BRD2_BRD2	BRD2	rs28573154	chr6	32008772	A	G	0.0652	0.011012	0.145	3.21e-09	35428	TRUE	reported	textfile	0.000988523	35.0541
10074_128_BRD2_BRD2	BRD2	rs10922098	chr1	196695521	T	C	-0.099	0.008064	0.40011	1.21e-34	35326	TRUE	reported	textfile	0.00424841	150.711
10074_128_BRD2_BRD2	BRD2	rs9864801	chr3	165730789	TAGAGAG	TATAGAG	-0.0438	0.008007	0.41936	4.5e-08	35327	TRUE	reported	textfile	0.000846319	29.9215
10074_128_BRD2_BRD2	BRD2	rs6457457	chr6	31910331	T	C	0.1042	0.016001	0.06527	7.41e-11	35429	TRUE	reported	textfile	0.00119554	42.405
10075_75_ACBD6_ACBD6	ACBD6	rs80261041	chr1	180294810	TCAGCCTCCGGAGTAGCTGGGACTT	TCAGCCTCCTGAGTAGCTGGGACTT	-0.1419	0.023466	0.03244	1.48e-09	35344	TRUE	reported	textfile	0.00103353	36.5647
10075_75_ACBD6_ACBD6	ACBD6	rs4980320	chr11	198986	C	T	0.0458	0.008197	0.46986	2.31e-08	35340	TRUE	reported	textfile	0.000882614	31.2174
10075_75_ACBD6_ACBD6	ACBD6	rs7595829	chr2	119341268	A	G	-0.0461	0.008207	0.49092	1.94e-08	35349	TRUE	reported	textfile	0.000891802	31.5507
10075_75_ACBD6_ACBD6	ACBD6	rs1354034	chr3	56815721	C	T	0.0802	0.008408	0.38119	1.44e-21	35344	TRUE	reported	textfile	0.00256762	90.9785
10078_5_BAG3_BAG3	BAG3	rs10922094	chr1	196692375	CATTA	GATTA	-0.1385	0.00803	0.40155	1.17e-66	35327	TRUE	reported	textfile	0.00835064	297.47
10078_5_BAG3_BAG3	BAG3	rs1707652	chr3	165761011	T	C	0.0806	0.008509	0.3102	2.74e-21	35327	TRUE	reported	textfile	0.0025334	89.7198
10078_5_BAG3_BAG3	BAG3	rs9267139	chr6	31471721	A	G	0.0805	0.012581	0.10872	1.57e-10	35427	TRUE	reported	textfile	0.00115432	40.939
10078_5_BAG3_BAG3	BAG3	rs28573154	chr6	32008772	A	G	0.1025	0.010989	0.145	1.08e-20	35428	TRUE	reported	textfile	0.00244974	86.9975
10078_5_BAG3_BAG3	BAG3	rs7774739	chr6	32041524	G	A	0.0854	0.010997	0.17585	8.1e-15	35425	TRUE	reported	textfile	0.00169949	60.3035
10078_5_BAG3_BAG3	BAG3	rs9271766	chr6	32626382	GGCATCTACAG	GGCATCTACAA	0.0618	0.010361	0.17434	2.45e-09	35425	TRUE	reported	textfile	0.00100329	35.5753
10081_17_SATB2_SATB2	SATB2	rs1451915	chr1	196058002	A	C	0.0678	0.011604	0.13641	5.14e-09	35323	TRUE	reported	textfile	0.000965532	34.1365
10081_17_SATB2_SATB2	SATB2	rs10922098	chr1	196695521	T	C	-0.2126	0.008128	0.40011	8.66e-151	35326	TRUE	reported	textfile	0.0189991	684.124
10081_17_SATB2_SATB2	SATB2	rs6542680	chr2	3592552	T	C	-0.0801	0.010366	0.18362	1.1e-14	35320	TRUE	reported	textfile	0.00168767	59.706
10081_17_SATB2_SATB2	SATB2	rs1707652	chr3	165761011	T	C	0.0868	0.008632	0.3102	8.65e-24	35327	TRUE	reported	textfile	0.0028541	101.11
10081_17_SATB2_SATB2	SATB2	rs555007	chr6	31882555	C	T	0.1242	0.014902	0.07832	7.78e-17	35429	TRUE	reported	textfile	0.00195679	69.4592
10081_17_SATB2_SATB2	SATB2	rs550671	chr6	31976816	T	C	0.1503	0.011483	0.14045	3.8e-39	35428	TRUE	reported	textfile	0.00481244	171.31
10082_251_NEFL_NFL	NEFL	rs1535	chr11	61830500	G	A	-0.0565	0.008705	0.38792	8.56e-11	35355	TRUE	reported	textfile	0.00119012	42.1245
10082_251_NEFL_NFL	NEFL	rs76594250	chr19	41024051	G	A	0.095	0.014232	0.1148	2.47e-11	35362	TRUE	reported	textfile	0.00125844	44.5544
10082_251_NEFL_NFL	NEFL	rs2722685	chr19	44415912	CTAAGA	TTAAGA	-0.1214	0.011061	0.21042	4.99e-28	35357	TRUE	reported	textfile	0.00339544	120.455
10082_251_NEFL_NFL	NEFL	rs58258919	chr19	44536637	G	T	-0.1494	0.016408	0.08292	8.6e-20	35357	TRUE	reported	textfile	0.00233936	82.9021
10082_251_NEFL_NFL	NEFL	rs8103315	chr19	44750911	A	C	-0.3586	0.011815	0.17275	1e-200	35355	TRUE	reported	textfile	0.025394	921.146
10082_251_NEFL_NFL	NEFL	rs416116	chr19	44863088	A	G	-0.1619	0.009266	0.38705	2.3e-68	35355	TRUE	reported	textfile	0.008561	305.27
10082_251_NEFL_NFL	NEFL	rs3745150	chr19	44882502	C	G	0.347	0.006591	0.41141	1e-200	35354	TRUE	reported	textfile	0.0727006	2771.61
10082_251_NEFL_NFL	NEFL	rs148352823	chr19	45497835	C	T	0.1158	0.013849	0.12163	6.19e-17	35359	TRUE	reported	textfile	0.00197343	69.9126
10082_251_NEFL_NFL	NEFL	rs149857247	chr19	46373607	T	C	-0.3721	0.03658	0.01619	2.64e-24	35355	TRUE	reported	textfile	0.00291818	103.468
10082_251_NEFL_NFL	NEFL	rs79471478	chr19	47315436	A	C	0.0961	0.017501	0.07253	4e-08	35357	TRUE	reported	textfile	0.00085207	30.1506
10082_251_NEFL_NFL	NEFL	rs780093	chr2	27519736	C	T	-0.0499	0.008973	0.34157	2.68e-08	35361	TRUE	reported	textfile	0.000873819	30.9244
10082_251_NEFL_NFL	NEFL	rs1707652	chr3	165761011	T	C	0.0589	0.009161	0.3102	1.28e-10	35327	TRUE	reported	textfile	0.00116877	41.3352
10085_25_STAR_STAR	STAR	rs11627993	chr14	100824126	A	C	-0.0512	0.009249	0.25265	3.1e-08	35365	TRUE	reported	textfile	0.000865766	30.6426
10085_25_STAR_STAR	STAR	rs6445035	chr3	165762312	A	G	0.0832	0.010252	0.1904	4.83e-16	35327	TRUE	reported	textfile	0.00186086	65.8574
10085_25_STAR_STAR	STAR	rs3863087	chr3	165792099	C	G	0.0952	0.017237	0.06134	3.33e-08	35326	TRUE	reported	textfile	0.000862743	30.5018
10085_25_STAR_STAR	STAR	rs28366149	chr6	31607123	A	G	0.0726	0.010273	0.18987	1.58e-12	35425	TRUE	reported	textfile	0.00140785	49.9406
10085_25_STAR_STAR	STAR	rs6458	chr6	32039847	G	A	0.1211	0.012227	0.12614	3.99e-23	35428	TRUE	reported	textfile	0.00276122	98.0898
10088_37_APRT_APT	APRT	rs33992624	chr16	87839836	G	C	-0.1631	0.022771	0.0335	7.92e-13	35320	TRUE	reported	textfile	0.00145042	51.3002
10088_37_APRT_APT	APRT	rs112783573	chr16	88663301	A	G	-0.5078	0.028958	0.02074	7.62e-69	35311	TRUE	reported	textfile	0.00863322	307.485
10088_37_APRT_APT	APRT	rs2272435	chr16	88881573	T	C	-0.445	0.023622	0.03126	3.69e-79	35311	TRUE	reported	textfile	0.00995024	354.864
10088_37_APRT_APT	APRT	rs11640986	chr16	88958042	A	G	-0.1447	0.016175	0.06811	3.69e-19	35311	TRUE	reported	textfile	0.00226129	80.0247
10088_37_APRT_APT	APRT	rs78016521	chr16	89562551	T	C	-0.3269	0.023894	0.03025	1.31e-42	35309	TRUE	reported	textfile	0.00527315	187.166
10088_37_APRT_APT	APRT	rs117132636	chr16	87472118	C	G	-0.185	0.025533	0.02609	4.31e-13	35318	TRUE	reported	textfile	0.00148422	52.4947
10089_7_ASMTL_ASML	ASMTL	rs4980320	chr11	198986	C	T	0.0465	0.008212	0.46986	1.49e-08	35340	TRUE	reported	textfile	0.000906458	32.0615
10089_7_ASMTL_ASML	ASMTL	rs35495893	chr17	28391883	TTTT	TTT	-0.0512	0.008319	0.4942	7.51e-10	35349	TRUE	reported	textfile	0.00107042	37.8768
10089_7_ASMTL_ASML	ASMTL	rs1354034	chr3	56815721	C	T	0.0531	0.008427	0.38119	2.96e-10	35344	TRUE	reported	textfile	0.00112212	39.7026
10339_48_ENO2_NSE	ENO2	rs2239165	chr12	6914702	C	T	0.1562	0.009027	0.28884	4.47e-67	35378	TRUE	reported	textfile	0.00839231	299.399
10339_48_ENO2_NSE	ENO2	rs185781160	chr12	7561802	C	G	0.2042	0.027558	0.02241	1.27e-13	35376	TRUE	reported	textfile	0.00154965	54.9024
10339_48_ENO2_NSE	ENO2	rs10761739	chr10	63302248	C	G	0.0802	0.008256	0.43566	2.63e-22	35339	TRUE	reported	textfile	0.00266316	94.3593
10339_48_ENO2_NSE	ENO2	rs12313283	chr12	8363333	A	G	0.0893	0.016034	0.07132	2.55e-08	35368	TRUE	reported	textfile	0.00087625	31.0166
10339_48_ENO2_NSE	ENO2	rs6580981	chr12	54329244	A	G	-0.0512	0.008224	0.47567	4.79e-10	35360	TRUE	reported	textfile	0.00109493	38.7569
10339_48_ENO2_NSE	ENO2	rs4734879	chr8	105570896	G	A	-0.148	0.009929	0.21866	3e-50	35353	TRUE	reported	textfile	0.00624547	222.171
10339_48_ENO2_NSE	ENO2	rs60757417	chr9	132989049	G	C	-0.0905	0.015852	0.07243	1.14e-08	35355	TRUE	reported	textfile	0.000921039	32.5915
10342_55_PIAS4_PIAS4	PIAS4	rs10922094	chr1	196692375	CATTA	GATTA	-0.1244	0.008037	0.40155	4.81e-54	35327	TRUE	reported	textfile	0.00673613	239.568
10342_55_PIAS4_PIAS4	PIAS4	rs2686395	chr3	165767231	C	T	-0.0603	0.008504	0.3101	1.34e-12	35327	TRUE	reported	textfile	0.00142123	50.2763
10342_55_PIAS4_PIAS4	PIAS4	rs6457457	chr6	31910331	T	C	0.1059	0.015958	0.06527	3.22e-11	35429	TRUE	reported	textfile	0.00124147	44.0363
10342_55_PIAS4_PIAS4	PIAS4	rs28573154	chr6	32008772	A	G	0.0887	0.010987	0.145	6.84e-16	35428	TRUE	reported	textfile	0.0018363	65.1725
10344_334_IL10RA_IL_10_Ra	IL10RA	rs10733084	chr1	196181819	C	T	-0.0663	0.011727	0.1337	1.57e-08	35325	TRUE	reported	textfile	0.00090402	31.9616
10344_334_IL10RA_IL_10_Ra	IL10RA	rs1329424	chr1	196677046	G	T	-0.2691	0.008091	0.39735	1e-200	35326	TRUE	reported	textfile	0.0303625	1106.11
10344_334_IL10RA_IL_10_Ra	IL10RA	rs3900909	chr1	197788716	T	C	0.1573	0.022185	0.03376	1.34e-12	35325	TRUE	reported	textfile	0.00142115	50.2706
10344_334_IL10RA_IL_10_Ra	IL10RA	rs10801660	chr1	198272225	A	G	0.0745	0.012448	0.11574	2.17e-09	35333	TRUE	reported	textfile	0.00101273	35.817
10344_334_IL10RA_IL_10_Ra	IL10RA	rs704	chr17	28367840	A	G	0.1033	0.007976	0.49189	2.33e-38	35348	TRUE	reported	textfile	0.00472291	167.728
10344_334_IL10RA_IL_10_Ra	IL10RA	rs1047286	chr19	6713251	A	G	-0.052	0.009322	0.24066	2.43e-08	35360	TRUE	reported	textfile	0.000879213	31.1146
10344_334_IL10RA_IL_10_Ra	IL10RA	rs111696008	chr2	216622986	A	G	-0.1579	0.026499	0.02443	2.54e-09	35347	TRUE	reported	textfile	0.0010035	35.5043
10344_334_IL10RA_IL_10_Ra	IL10RA	rs1707652	chr3	165761011	T	C	0.1283	0.008597	0.3102	2.33e-50	35327	TRUE	reported	textfile	0.00626503	222.708
10344_334_IL10RA_IL_10_Ra	IL10RA	rs1265941	chr6	31904575	C	A	0.1683	0.01534	0.07271	5.26e-28	35429	TRUE	reported	textfile	0.00338599	120.363
10344_334_IL10RA_IL_10_Ra	IL10RA	rs550671	chr6	31976816	T	C	0.2027	0.011435	0.14045	2.61e-70	35428	TRUE	reported	textfile	0.00879131	314.203
10344_334_IL10RA_IL_10_Ra	IL10RA	rs9269234	chr6	32484011	C	G	0.0777	0.010745	0.16699	4.78e-13	35427	TRUE	reported	textfile	0.00147385	52.2883
10346_5_STAT3_STAT3	STAT3	rs4796791	chr17	42378745	C	T	0.1541	0.008237	0.41138	4.29e-78	35371	TRUE	reported	textfile	0.00979814	349.979
10346_5_STAT3_STAT3	STAT3	rs12150483	chr17	42449102	A	G	0.0495	0.008866	0.30205	2.36e-08	35370	TRUE	reported	textfile	0.000880516	31.1695
10346_5_STAT3_STAT3	STAT3	rs4980320	chr11	198986	C	T	0.0584	0.008132	0.46986	6.91e-13	35340	TRUE	reported	textfile	0.00145724	51.5711
10346_5_STAT3_STAT3	STAT3	rs7304860	chr12	54293705	C	T	0.051	0.008515	0.35547	2.11e-09	35361	TRUE	reported	textfile	0.00101346	35.8712
10346_5_STAT3_STAT3	STAT3	rs185009887	chr17	5848332	A	G	-0.1445	0.026371	0.02519	4.26e-08	35362	TRUE	reported	textfile	0.000848354	30.0233
10346_5_STAT3_STAT3	STAT3	rs1354034	chr3	56815721	C	T	0.0683	0.008354	0.38119	2.95e-16	35344	TRUE	reported	textfile	0.00188763	66.8387
10346_5_STAT3_STAT3	STAT3	rs342200	chr7	106676033	A	G	-0.0455	0.008174	0.42559	2.6e-08	35345	TRUE	reported	textfile	0.000875881	30.9834
10356_21_JUN_c_Jun	JUN	rs10922098	chr1	196695521	T	C	-0.1996	0.008116	0.40011	1.46e-133	35326	TRUE	reported	textfile	0.0168333	604.801
10356_21_JUN_c_Jun	JUN	rs11569415	chr19	6716268	A	G	-0.066	0.009269	0.24276	1.07e-12	35360	TRUE	reported	textfile	0.00143182	50.6988
10356_21_JUN_c_Jun	JUN	rs10208529	chr2	27563321	T	A	0.0559	0.009613	0.2164	6.05e-09	35361	TRUE	reported	textfile	0.000955358	33.8128
10356_21_JUN_c_Jun	JUN	rs1707652	chr3	165761011	T	C	0.0949	0.008608	0.3102	2.93e-28	35327	TRUE	reported	textfile	0.0034287	121.536
10356_21_JUN_c_Jun	JUN	rs555007	chr6	31882555	C	T	0.1177	0.014857	0.07832	2.33e-15	35429	TRUE	reported	textfile	0.00176833	62.7576
10356_21_JUN_c_Jun	JUN	rs444921	chr6	31964400	T	C	0.1438	0.011493	0.13897	6.42e-36	35429	TRUE	reported	textfile	0.00439924	156.54
10356_21_JUN_c_Jun	JUN	rs9272526	chr6	32638792	A	G	0.0611	0.010528	0.14653	6.5e-09	35426	TRUE	reported	textfile	0.000949852	33.6795
10363_13_SMAD3_SMAD3	SMAD3	rs4980320	chr11	198986	C	T	0.0476	0.008155	0.46986	5.32e-09	35340	TRUE	reported	textfile	0.000963121	34.0676
10363_13_SMAD3_SMAD3	SMAD3	rs35979828	chr12	54292096	T	C	-0.0928	0.014658	0.08648	2.43e-10	35363	TRUE	reported	textfile	0.00113215	40.0795
10363_13_SMAD3_SMAD3	SMAD3	rs1354034	chr3	56815721	C	T	0.0475	0.008359	0.38119	1.33e-08	35344	TRUE	reported	textfile	0.00091278	32.289
10363_13_SMAD3_SMAD3	SMAD3	rs342200	chr7	106676033	A	G	-0.0447	0.008197	0.42559	4.95e-08	35345	TRUE	reported	textfile	0.000840644	29.7359
10364_6_SMAD2_SMAD2	SMAD2	rs4980320	chr11	198986	C	T	0.0522	0.008181	0.46986	1.76e-10	35340	TRUE	reported	textfile	0.0011507	40.7102
10364_6_SMAD2_SMAD2	SMAD2	rs35979828	chr12	54292096	T	C	-0.0918	0.014715	0.08648	4.41e-10	35363	TRUE	reported	textfile	0.00109935	38.9171
10364_6_SMAD2_SMAD2	SMAD2	rs342200	chr7	106676033	A	G	-0.0456	0.008215	0.42559	2.84e-08	35345	TRUE	reported	textfile	0.00087098	30.8099
10366_11_PDGFRA_PDGFRA	PDGFRA	rs2307050	chr4	54275126	A	G	-0.1567	0.014754	0.07788	2.38e-26	35334	TRUE	reported	textfile	0.0031823	112.796
10366_11_PDGFRA_PDGFRA	PDGFRA	rs79285284	chr4	54796577	C	T	0.3144	0.03165	0.01576	2.97e-23	35347	TRUE	reported	textfile	0.00278391	98.6718
10366_11_PDGFRA_PDGFRA	PDGFRA	rs56199187	chr1	161551141	T	C	0.0786	0.01198	0.13349	5.34e-11	35339	TRUE	reported	textfile	0.0012166	43.0434
10366_11_PDGFRA_PDGFRA	PDGFRA	rs6703327	chr1	186999795	G	T	-0.1245	0.021704	0.03661	9.67e-09	35343	TRUE	reported	textfile	0.000930147	32.9029
10366_11_PDGFRA_PDGFRA	PDGFRA	rs112171832	chr1	192499332	A	G	0.473	0.032907	0.0155	7.54e-47	35328	TRUE	reported	textfile	0.00581426	206.596
10366_11_PDGFRA_PDGFRA	PDGFRA	rs144408988	chr1	193712371	C	T	0.1756	0.019073	0.04947	3.36e-20	35343	TRUE	reported	textfile	0.00239258	84.7591
10366_11_PDGFRA_PDGFRA	PDGFRA	rs80012936	chr1	194345200	C	A	0.2209	0.017928	0.05584	6.92e-35	35330	TRUE	reported	textfile	0.0042788	151.811
10366_11_PDGFRA_PDGFRA	PDGFRA	rs150992058	chr1	195950017	C	G	0.8696	0.034287	0.01439	6.54e-142	35326	TRUE	reported	textfile	0.0178833	643.214
10366_11_PDGFRA_PDGFRA	PDGFRA	rs116688712	chr1	196313843	CATTACTATATATATAC	GATTACTATATATATAC	1.2211	0.018739	0.03037	1e-200	35324	TRUE	reported	textfile	0.10731	4246.05
10366_11_PDGFRA_PDGFRA	PDGFRA	rs138353023	chr1	196565592	CATAT	CAT	0.5781	0.012466	0.07446	1e-200	35326	TRUE	reported	textfile	0.0573842	2150.44
10366_11_PDGFRA_PDGFRA	PDGFRA	rs199692762	chr1	196808145	CGTATTCCCCATGGCTGTTT	CGTATTCCCCATG	0.2276	0.010551	0.17281	3.4e-103	35326	TRUE	reported	textfile	0.0130011	465.3
10366_11_PDGFRA_PDGFRA	PDGFRA	rs9658810	chr1	197502940	A	G	-0.0639	0.008215	0.42562	7.37e-15	35329	TRUE	reported	textfile	0.00170967	60.5009
10366_11_PDGFRA_PDGFRA	PDGFRA	rs72747173	chr1	198033703	T	C	0.0555	0.009875	0.21813	1.9e-08	35330	TRUE	reported	textfile	0.000893264	31.5855
10366_11_PDGFRA_PDGFRA	PDGFRA	rs145336675	chr1	202611965	T	C	0.2358	0.031117	0.01744	3.51e-14	35348	TRUE	reported	textfile	0.00162189	57.4206
10366_11_PDGFRA_PDGFRA	PDGFRA	rs143737500	chr10	4601006	T	C	0.1379	0.022832	0.03031	1.54e-09	35361	TRUE	reported	textfile	0.00103055	36.4767
10366_11_PDGFRA_PDGFRA	PDGFRA	rs201862321	chr12	103822194	AAAA	AA	0.1916	0.028607	0.01998	2.12e-11	35350	TRUE	reported	textfile	0.00126738	44.8561
10366_11_PDGFRA_PDGFRA	PDGFRA	rs35495893	chr17	28391883	TTTT	TTT	-0.045	0.008033	0.4942	2.12e-08	35349	TRUE	reported	textfile	0.000886966	31.3794
10366_11_PDGFRA_PDGFRA	PDGFRA	rs697357	chr3	165718484	G	A	0.0488	0.008097	0.38884	1.67e-09	35327	TRUE	reported	textfile	0.00102716	36.3218
10366_11_PDGFRA_PDGFRA	PDGFRA	rs189772645	chr4	53229158	G	C	0.1317	0.022293	0.03317	3.47e-09	35331	TRUE	reported	textfile	0.000986847	34.8988
10370_21_STAT1_STAT1	STAT1	rs11417460	chr10	63640063	AA	A	0.0482	0.008537	0.35157	1.64e-08	35335	TRUE	reported	textfile	0.000901336	31.8756
10370_21_STAT1_STAT1	STAT1	rs4980320	chr11	198986	C	T	0.0511	0.008059	0.46986	2.28e-10	35340	TRUE	reported	textfile	0.00113637	40.2027
10370_21_STAT1_STAT1	STAT1	rs653178	chr12	111569952	T	C	-0.0541	0.008286	0.38124	6.63e-11	35359	TRUE	reported	textfile	0.00120415	42.6265
10370_21_STAT1_STAT1	STAT1	rs181209	chr16	28503533	T	G	-0.0535	0.008568	0.34145	4.26e-10	35374	TRUE	reported	textfile	0.001101	38.9874
10370_21_STAT1_STAT1	STAT1	rs1354034	chr3	56815721	C	T	0.0827	0.008267	0.38119	1.48e-23	35344	TRUE	reported	textfile	0.00282339	100.067
10372_18_STAT6_STAT6	STAT6	rs774050	chr12	56425138	TTTCTTT	CTTCTTT	-0.3189	0.02819	0.02089	1.14e-29	35356	TRUE	reported	textfile	0.00360651	127.966
10372_18_STAT6_STAT6	STAT6	rs150937490	chr12	57198815	C	G	-0.4012	0.030737	0.01733	6.13e-39	35355	TRUE	reported	textfile	0.00479579	170.363
10372_18_STAT6_STAT6	STAT6	rs4980320	chr11	198986	C	T	0.0552	0.008079	0.46986	8.36e-12	35340	TRUE	reported	textfile	0.00131924	46.6808
10372_18_STAT6_STAT6	STAT6	rs78409925	chr12	54421943	C	T	-0.0948	0.017374	0.0586	4.85e-08	35361	TRUE	reported	textfile	0.000841254	29.7709
10372_18_STAT6_STAT6	STAT6	rs118188674	chr12	55234226	A	T	-0.201	0.02117	0.03902	2.21e-21	35364	TRUE	reported	textfile	0.00254263	90.1417
10372_18_STAT6_STAT6	STAT6	rs374627156	chr12	55609189	GTATATATATATATATATATATATA	ATATATATATATATATATATA	-0.127	0.017235	0.05938	1.72e-13	35355	TRUE	reported	textfile	0.00153344	54.2951
10372_18_STAT6_STAT6	STAT6	rs78062104	chr12	55977889	G	T	-0.2146	0.020716	0.03941	3.79e-25	35354	TRUE	reported	textfile	0.00302617	107.306
10372_18_STAT6_STAT6	STAT6	rs12423621	chr12	59160442	A	G	-0.4831	0.036843	0.01257	2.79e-39	35352	TRUE	reported	textfile	0.00483997	171.925
10372_18_STAT6_STAT6	STAT6	rs12810354	chr12	60598617	A	G	-0.3915	0.035099	0.01381	6.82e-29	35352	TRUE	reported	textfile	0.00350699	124.408
10372_18_STAT6_STAT6	STAT6	rs185009887	chr17	5848332	A	G	-0.146	0.026124	0.02519	2.29e-08	35362	TRUE	reported	textfile	0.000882483	31.2321
10372_18_STAT6_STAT6	STAT6	rs1354034	chr3	56815721	C	T	0.0723	0.008284	0.38119	2.61e-18	35344	TRUE	reported	textfile	0.00215053	76.1679
10372_18_STAT6_STAT6	STAT6	rs1398617	chr3	165761968	T	G	0.0689	0.00926	0.25158	1e-13	35327	TRUE	reported	textfile	0.0015647	55.3595
10390_21_ZNRF3_ZNRF3	ZNRF3	rs56312618	chr11	237209	A	G	0.0772	0.009387	0.24153	1.97e-16	35340	TRUE	reported	textfile	0.00191022	67.6326
10390_21_ZNRF3_ZNRF3	ZNRF3	rs4900222	chr14	94166278	A	T	-0.0868	0.010104	0.19829	8.68e-18	35360	TRUE	reported	textfile	0.00208274	73.7952
10390_21_ZNRF3_ZNRF3	ZNRF3	rs10512472	chr17	35557785	C	T	0.0842	0.011188	0.1512	5.23e-14	35359	TRUE	reported	textfile	0.00159928	56.6363
10390_21_ZNRF3_ZNRF3	ZNRF3	rs1354034	chr3	56815721	C	T	0.1451	0.008252	0.38119	3.35e-69	35344	TRUE	reported	textfile	0.00867198	309.166
10390_21_ZNRF3_ZNRF3	ZNRF3	rs114315741	chr3	127279529	C	T	0.2294	0.03465	0.01304	3.58e-11	35355	TRUE	reported	textfile	0.0012382	43.8284
10390_21_ZNRF3_ZNRF3	ZNRF3	rs1619994	chr3	165744047	G	A	0.0781	0.008963	0.2807	2.96e-18	35327	TRUE	reported	textfile	0.00214465	75.9225
10391_1_ANGPTL3_ANGL3	ANGPTL3	rs17123220	chr1	62238014	A	G	-0.7903	0.038998	0.01048	2.61e-91	35345	TRUE	reported	textfile	0.0114856	410.653
10391_1_ANGPTL3_ANGL3	ANGPTL3	rs10889352	chr1	62633352	C	T	-0.2189	0.008507	0.33773	5.12e-146	35346	TRUE	reported	textfile	0.0183882	662.086
10391_1_ANGPTL3_ANGL3	ANGPTL3	rs144996885	chr1	63494584	G	A	-0.2094	0.030016	0.01765	3.03e-12	35347	TRUE	reported	textfile	0.00137498	48.6657
10391_1_ANGPTL3_ANGL3	ANGPTL3	rs113939762	chr1	63583261	G	T	-0.158	0.020156	0.04279	4.55e-15	35347	TRUE	reported	textfile	0.0017354	61.4442
10391_1_ANGPTL3_ANGL3	ANGPTL3	rs144695160	chr1	59305529	GTCCA	GTCC	-0.244	0.027664	0.02266	1.14e-18	35351	TRUE	reported	textfile	0.0021958	77.7902
10391_1_ANGPTL3_ANGL3	ANGPTL3	rs138617180	chr1	61058312	G	T	-0.3843	0.029336	0.01967	3.3e-39	35348	TRUE	reported	textfile	0.00483138	171.599
10391_1_ANGPTL3_ANGL3	ANGPTL3	rs17122460	chr1	61594615	T	G	-0.0952	0.014526	0.08477	5.62e-11	35349	TRUE	reported	textfile	0.0012136	42.9494
10391_1_ANGPTL3_ANGL3	ANGPTL3	rs115365379	chr1	63830105	C	T	-0.6289	0.03726	0.01178	6.45e-64	35341	TRUE	reported	textfile	0.00799672	284.874
10391_1_ANGPTL3_ANGL3	ANGPTL3	rs138384996	chr1	64259023	A	G	-0.5104	0.036364	0.01226	9.41e-45	35337	TRUE	reported	textfile	0.00554414	196.994
10391_1_ANGPTL3_ANGL3	ANGPTL3	rs12130644	chr1	73428961	T	C	-0.0711	0.01214	0.12561	4.73e-09	35339	TRUE	reported	textfile	0.000969675	34.2987
10391_1_ANGPTL3_ANGL3	ANGPTL3	rs964184	chr11	116778201	C	G	-0.1133	0.012133	0.12321	9.78e-21	35365	TRUE	reported	textfile	0.00245969	87.1965
10391_1_ANGPTL3_ANGL3	ANGPTL3	rs116843064	chr19	8364439	A	G	0.1472	0.02579	0.02426	1.15e-08	35363	TRUE	reported	textfile	0.000920373	32.5753
10391_1_ANGPTL3_ANGL3	ANGPTL3	rs5112	chr19	44927023	G	C	0.0529	0.008069	0.48777	5.54e-11	35355	TRUE	reported	textfile	0.00121421	42.9781
10391_1_ANGPTL3_ANGL3	ANGPTL3	rs2119690	chr8	20002028	A	G	0.0522	0.008733	0.29756	2.27e-09	35356	TRUE	reported	textfile	0.00100951	35.7264
10418_36_STX12_STX12	STX12	rs12292693	chr11	65169248	C	A	-0.0984	0.008923	0.26371	2.82e-28	35351	TRUE	reported	textfile	0.00342827	121.603
10418_36_STX12_STX12	STX12	rs185009887	chr17	5848332	A	G	-0.1431	0.025509	0.02519	2.03e-08	35362	TRUE	reported	textfile	0.000889138	31.4679
10418_36_STX12_STX12	STX12	rs1354034	chr3	56815721	C	T	0.0481	0.008093	0.38119	2.8e-09	35344	TRUE	reported	textfile	0.000998439	35.3221
10419_1_SCARA5_SCAR5	SCARA5	rs60007820	chr8	27558301	A	G	-0.3375	0.026877	0.02543	3.63e-36	35356	TRUE	reported	textfile	0.00444007	157.674
10419_1_SCARA5_SCAR5	SCARA5	rs2085765	chr8	27863011	G	A	-0.1505	0.012411	0.13098	7.68e-34	35355	TRUE	reported	textfile	0.00414196	147.04
10419_1_SCARA5_SCAR5	SCARA5	rs2726951	chr8	27948263	TGATTTAGGGG	TGACTTAGGGG	-0.2727	0.00902	0.2934	1e-200	35353	TRUE	reported	textfile	0.0252026	913.971
10419_1_SCARA5_SCAR5	SCARA5	rs66913624	chr8	28054208	A	G	-0.063	0.010782	0.18853	5.13e-09	35354	TRUE	reported	textfile	0.000964772	34.1396
10419_1_SCARA5_SCAR5	SCARA5	rs352428	chr8	28621375	G	A	-0.0872	0.013221	0.11226	4.23e-11	35357	TRUE	reported	textfile	0.00122884	43.4991
10419_1_SCARA5_SCAR5	SCARA5	rs112771035	chr11	126355981	G	C	-0.1193	0.018139	0.05283	4.8e-11	35363	TRUE	reported	textfile	0.00122173	43.2543
10419_1_SCARA5_SCAR5	SCARA5	rs11872195	chr18	9710890	A	G	0.0538	0.008706	0.33238	6.42e-10	35354	TRUE	reported	textfile	0.001079	38.1859
10419_1_SCARA5_SCAR5	SCARA5	rs594793	chr19	7765060	T	G	-0.0603	0.008326	0.43083	4.4e-13	35361	TRUE	reported	textfile	0.00148113	52.449
10419_1_SCARA5_SCAR5	SCARA5	rs111561142	chr19	49521661	ACCTGGCTTTTTTTTTTTTTTTT	ACCCGGCTTTTTTTTTTTTTTTT	0.062	0.011123	0.16491	2.49e-08	35362	TRUE	reported	textfile	0.000877852	31.0681
10419_1_SCARA5_SCAR5	SCARA5	rs780093	chr2	27519736	C	T	0.058	0.008689	0.34157	2.47e-11	35361	TRUE	reported	textfile	0.00125848	44.5545
10419_1_SCARA5_SCAR5	SCARA5	rs117955789	chr6	81189788	C	A	-0.0876	0.016031	0.0715	4.64e-08	35321	TRUE	reported	textfile	0.00084467	29.8581
10419_1_SCARA5_SCAR5	SCARA5	rs9344214	chr6	81668532	A	G	0.0646	0.00965	0.2363	2.17e-11	35321	TRUE	reported	textfile	0.00126715	44.8111
10419_1_SCARA5_SCAR5	SCARA5	rs2952556	chr7	121287738	A	G	0.0599	0.008777	0.32244	8.81e-12	35345	TRUE	reported	textfile	0.00131602	46.5733
10419_1_SCARA5_SCAR5	SCARA5	rs62492162	chr8	26740932	T	A	-0.1935	0.027281	0.02296	1.32e-12	35358	TRUE	reported	textfile	0.00142081	50.3057
10419_1_SCARA5_SCAR5	SCARA5	rs146247846	chr8	29401347	A	T	-0.2213	0.022006	0.03913	8.61e-24	35345	TRUE	reported	textfile	0.00285307	101.124
10424_31_NPDC1_NPDC1	NPDC1	rs9314872	chr9	137059328	C	G	0.0898	0.013321	0.10086	1.57e-11	35248	TRUE	reported	textfile	0.00128761	45.4417
10424_31_NPDC1_NPDC1	NPDC1	rs368465	chr1	196702851	C	T	-0.063	0.008116	0.39961	8.32e-15	35327	TRUE	reported	textfile	0.00170275	60.2521
10424_31_NPDC1_NPDC1	NPDC1	rs13208583	chr6	32833094	T	C	0.0727	0.013039	0.10406	2.47e-08	35423	TRUE	reported	textfile	0.000876827	31.0853
10425_3_B4GALT5_B4GT5	B4GALT5	rs10922094	chr1	196692375	CATTA	GATTA	-0.1014	0.008073	0.40155	3.48e-36	35327	TRUE	reported	textfile	0.00444594	157.754
10425_3_B4GALT5_B4GT5	B4GALT5	rs1355538	chr3	165787389	G	A	-0.06	0.008079	0.39847	1.12e-13	35326	TRUE	reported	textfile	0.00155889	55.1522
10425_3_B4GALT5_B4GT5	B4GALT5	rs9501393	chr6	32007072	GGAG	CGAG	0.0766	0.010606	0.1548	5.11e-13	35428	TRUE	reported	textfile	0.00147017	52.1591
10425_3_B4GALT5_B4GT5	B4GALT5	rs7774739	chr6	32041524	G	A	0.0698	0.011053	0.17585	2.7e-10	35425	TRUE	reported	textfile	0.00112448	39.8773
10426_21_GOSR2_GOSR2	GOSR2	rs1451915	chr1	196058002	A	C	0.0625	0.011463	0.13641	4.97e-08	35323	TRUE	reported	textfile	0.000840893	29.7262
10426_21_GOSR2_GOSR2	GOSR2	rs10922098	chr1	196695521	T	C	-0.1987	0.008026	0.40011	2.56e-135	35326	TRUE	reported	textfile	0.0170542	612.876
10426_21_GOSR2_GOSR2	GOSR2	rs2686395	chr3	165767231	C	T	-0.0976	0.008516	0.3101	2.09e-30	35327	TRUE	reported	textfile	0.00370433	131.342
10426_21_GOSR2_GOSR2	GOSR2	rs1265941	chr6	31904575	C	A	0.1284	0.015183	0.07271	2.75e-17	35429	TRUE	reported	textfile	0.00201456	71.5139
10426_21_GOSR2_GOSR2	GOSR2	rs550671	chr6	31976816	T	C	0.1403	0.011334	0.14045	3.43e-35	35428	TRUE	reported	textfile	0.00430654	153.223
10430_31_SLC3A2_4F2	SLC3A2	rs10922098	chr1	196695521	T	C	-0.0968	0.008071	0.40011	3.87e-33	35326	TRUE	reported	textfile	0.00405543	143.837
10430_31_SLC3A2_4F2	SLC3A2	rs72637119	chr14	105853387	G	T	-0.2524	0.019814	0.04345	3.62e-37	34956	TRUE	reported	textfile	0.00462063	162.259
10430_31_SLC3A2_4F2	SLC3A2	rs1355538	chr3	165787389	G	A	-0.0523	0.008057	0.39847	8.53e-11	35326	TRUE	reported	textfile	0.00119136	42.1339
10430_31_SLC3A2_4F2	SLC3A2	rs4713498	chr6	32043539	T	G	0.0888	0.016282	0.06413	4.93e-08	35429	TRUE	reported	textfile	0.000838855	29.7431
10435_2_AGA_ASPG	AGA	rs35617250	chr1	196710552	T	C	-0.1237	0.010744	0.16537	1.13e-30	35327	TRUE	reported	textfile	0.0037383	132.551
10435_2_AGA_ASPG	AGA	rs411729	chr1	196761270	A	T	-0.07	0.008601	0.32795	4e-16	35321	TRUE	reported	textfile	0.00187177	66.2329
10435_2_AGA_ASPG	AGA	rs71655744	chr4	73304357	ATATATATATATATATATATATATATAT	ATATATATATATATATAT	0.0925	0.013913	0.09072	2.97e-11	35342	TRUE	reported	textfile	0.00124913	44.1995
10435_2_AGA_ASPG	AGA	rs6829551	chr4	73307998	C	T	-0.1149	0.010123	0.19266	7.34e-30	35343	TRUE	reported	textfile	0.00363193	128.824
10435_2_AGA_ASPG	AGA	rs116430705	chr4	73370902	A	G	0.1385	0.021734	0.0349	1.86e-10	35343	TRUE	reported	textfile	0.00114767	40.6065
10435_2_AGA_ASPG	AGA	rs9501393	chr6	32007072	GGAG	CGAG	0.0728	0.01069	0.1548	9.77e-12	35428	TRUE	reported	textfile	0.00130735	46.3749
10435_2_AGA_ASPG	AGA	rs17205128	chr6	32634440	G	C	0.0548	0.008687	0.29319	2.82e-10	35427	TRUE	reported	textfile	0.00112202	39.7921
10435_2_AGA_ASPG	AGA	rs4735839	chr8	1112631	T	C	0.0509	0.009261	0.25086	3.88e-08	35259	TRUE	reported	textfile	0.000856008	30.2061
10438_19_CSF2RA_CSF2R	CSF2RA	rs660240	chr1	109275216	C	T	0.1038	0.010408	0.205	1.99e-23	35333	TRUE	reported	textfile	0.00280711	99.457
10438_19_CSF2RA_CSF2R	CSF2RA	rs3184504	chr12	111446804	C	T	-0.0543	0.008647	0.37862	3.4e-10	35359	TRUE	reported	textfile	0.001114	39.4316
10438_19_CSF2RA_CSF2R	CSF2RA	rs55714927	chr17	7176997	T	C	0.0611	0.010298	0.21166	2.97e-09	35358	TRUE	reported	textfile	0.000994619	35.2008
10438_19_CSF2RA_CSF2R	CSF2RA	rs9469051	chr6	31773713	C	G	0.084	0.012131	0.13645	4.37e-12	35427	TRUE	reported	textfile	0.00135159	47.9447
10438_19_CSF2RA_CSF2R	CSF2RA	rs9469077	chr6	32054075	G	A	0.0838	0.014798	0.08952	1.49e-08	35429	TRUE	reported	textfile	0.000904337	32.0669
10440_26_CLMP_ACAM	CLMP	rs7131073	chr11	123145655	G	A	0.0731	0.008629	0.35239	2.43e-17	35359	TRUE	reported	textfile	0.0020255	71.7611
10440_26_CLMP_ACAM	CLMP	rs7946718	chr11	123197533	G	A	0.2113	0.008322	0.4079	3.12e-142	35355	TRUE	reported	textfile	0.0179079	644.643
10440_26_CLMP_ACAM	CLMP	rs56134443	chr11	123281603	T	A	0.0552	0.008362	0.42441	4.07e-11	35350	TRUE	reported	textfile	0.00123121	43.5746
10440_26_CLMP_ACAM	CLMP	rs10922094	chr1	196692375	CATTA	GATTA	-0.0642	0.008377	0.40155	1.81e-14	35327	TRUE	reported	textfile	0.00165983	58.7311
10440_26_CLMP_ACAM	CLMP	rs77924615	chr16	20381010	A	G	-0.066	0.010382	0.19701	2.06e-10	35343	TRUE	reported	textfile	0.00114216	40.4112
10440_26_CLMP_ACAM	CLMP	rs7206790	chr16	53763996	G	C	0.0445	0.008158	0.48577	4.91e-08	35354	TRUE	reported	textfile	0.000840908	29.7528
10440_26_CLMP_ACAM	CLMP	rs147390813	chr6	32007800	C	T	0.048	0.008295	0.39378	7.18e-09	35426	TRUE	reported	textfile	0.000944316	33.4831
10440_26_CLMP_ACAM	CLMP	rs66962766	chr6	32588081	T	TTTT	0.0492	0.00866	0.34725	1.34e-08	35427	TRUE	reported	textfile	0.000910258	32.2753
10440_26_CLMP_ACAM	CLMP	rs9276171	chr6	32731141	G	A	0.067	0.009882	0.22486	1.2e-11	35426	TRUE	reported	textfile	0.00129591	45.9659
10442_1_TMEM190_TM190	TMEM190	rs12985351	chr19	54487554	A	G	0.0624	0.010824	0.29678	8.16e-09	35357	TRUE	reported	textfile	0.000939096	33.233
10442_1_TMEM190_TM190	TMEM190	rs62123425	chr19	54888925	A	G	0.0986	0.012401	0.19195	1.85e-15	35359	TRUE	reported	textfile	0.0017847	63.2144
10442_1_TMEM190_TM190	TMEM190	rs12982674	chr19	55101202	T	C	0.2089	0.016091	0.10076	1.54e-38	35366	TRUE	reported	textfile	0.00474308	168.534
10442_1_TMEM190_TM190	TMEM190	rs8111781	chr19	55188808	G	A	-0.1052	0.010415	0.33189	5.47e-24	35366	TRUE	reported	textfile	0.00287658	102.021
10442_1_TMEM190_TM190	TMEM190	rs79012440	chr19	55337948	A	G	-0.3602	0.010504	0.29879	1e-200	35371	TRUE	reported	textfile	0.0321756	1175.85
10442_1_TMEM190_TM190	TMEM190	rs45583840	chr19	55390825	A	G	-0.5785	0.019067	0.0699	1e-200	35370	TRUE	reported	textfile	0.0253658	920.487
10442_1_TMEM190_TM190	TMEM190	rs75602785	chr19	55458294	T	C	-0.4717	0.02117	0.05618	5.59e-110	35369	TRUE	reported	textfile	0.0138425	496.439
10442_1_TMEM190_TM190	TMEM190	rs7250117	chr19	55554797	A	G	-0.2204	0.01	0.38539	1.21e-107	35364	TRUE	reported	textfile	0.0135499	485.734
10442_1_TMEM190_TM190	TMEM190	rs73615245	chr19	55712189	A	G	0.2483	0.020135	0.0638	6.11e-35	35369	TRUE	reported	textfile	0.00428119	152.064
10442_1_TMEM190_TM190	TMEM190	rs150450992	chr19	56316171	A	G	-0.1779	0.029593	0.0285	1.84e-09	35239	TRUE	reported	textfile	0.00102448	36.1368
10442_1_TMEM190_TM190	TMEM190	rs77542162	chr17	69085137	G	A	0.18	0.026241	0.025	6.91e-12	35359	TRUE	reported	textfile	0.00132894	47.05
10445_20_APOM_ApoM	APOM	rs12660700	chr6	31475961	A	G	-0.1947	0.035513	0.01429	4.19e-08	35429	TRUE	reported	textfile	0.000847676	30.0561
10445_20_APOM_ApoM	APOM	rs805295	chr6	31707520	T	C	-0.4845	0.02098	0.03958	5.36e-118	35427	TRUE	reported	textfile	0.0148304	533.276
10445_20_APOM_ApoM	APOM	rs41285751	chr6	31932038	T	G	0.1434	0.014948	0.08277	8.51e-22	35429	TRUE	reported	textfile	0.00259088	92.0254
10445_20_APOM_ApoM	APOM	rs9272165	chr6	32633393	C	G	0.0689	0.008249	0.38253	6.67e-17	35427	TRUE	reported	textfile	0.00196538	69.7608
10445_20_APOM_ApoM	APOM	rs10922094	chr1	196692375	CATTA	GATTA	-0.1446	0.008355	0.40155	4.13e-67	35327	TRUE	reported	textfile	0.00840756	299.515
10445_20_APOM_ApoM	APOM	rs3782735	chr12	6775910	A	G	-0.0483	0.00846	0.38274	1.14e-08	35376	TRUE	reported	textfile	0.000920545	32.5933
10445_20_APOM_ApoM	APOM	rs72786786	chr16	56951602	A	G	0.0762	0.008864	0.31073	8.24e-18	35357	TRUE	reported	textfile	0.00208578	73.8968
10445_20_APOM_ApoM	APOM	rs372434515	chr17	47546045	TGTGTGTGTGTGTGTGTGTGTGTGTGTGTGTGTGAG	TGTGTGTGTGTGTGTGTGTGTGTGTGTGTGAG	0.054	0.008241	0.48643	5.65e-11	35351	TRUE	reported	textfile	0.00121311	42.9342
10445_20_APOM_ApoM	APOM	rs780093	chr2	27519736	C	T	-0.0578	0.008647	0.34157	2.31e-11	35361	TRUE	reported	textfile	0.00126198	44.6787
10445_20_APOM_ApoM	APOM	rs1800961	chr20	44413724	T	C	-0.2149	0.019723	0.04601	1.21e-27	35359	TRUE	reported	textfile	0.00334635	118.714
10445_20_APOM_ApoM	APOM	rs1707652	chr3	165761011	T	C	0.0566	0.008837	0.3102	1.5e-10	35327	TRUE	reported	textfile	0.00115988	41.0203
10445_20_APOM_ApoM	APOM	rs139072234	chr6	24713913	C	G	-0.2218	0.032655	0.01675	1.1e-11	35368	TRUE	reported	textfile	0.00130271	46.1317
10445_20_APOM_ApoM	APOM	rs1362076	chr6	29473392	T	G	-0.4253	0.04025	0.01046	4.27e-26	35436	TRUE	reported	textfile	0.00314086	111.644
10445_20_APOM_ApoM	APOM	rs364950	chr6	33008119	G	A	-0.1873	0.025807	0.02682	3.93e-13	35425	TRUE	reported	textfile	0.00148472	52.6715
10445_20_APOM_ApoM	APOM	rs369560730	chr6	33389536	T	C	-0.2155	0.035654	0.01508	1.5e-09	35409	TRUE	reported	textfile	0.00103066	36.5303
10447_18_PABPC3_PABP3	PABPC3	rs10761739	chr10	63302248	C	G	0.0487	0.008145	0.43566	2.25e-09	35339	TRUE	reported	textfile	0.00101061	35.748
10447_18_PABPC3_PABP3	PABPC3	rs4980320	chr11	198986	C	T	0.0578	0.008105	0.46986	9.97e-13	35340	TRUE	reported	textfile	0.00143701	50.854
10447_18_PABPC3_PABP3	PABPC3	rs1354034	chr3	56815721	C	T	0.1006	0.008305	0.38119	8.99e-34	35344	TRUE	reported	textfile	0.0041343	146.721
10449_31_SHISA2_TMM46	SHISA2	rs72748420	chr1	196141224	T	C	0.0881	0.015347	0.07417	9.44e-09	35325	TRUE	reported	textfile	0.000932004	32.9519
10449_31_SHISA2_TMM46	SHISA2	rs1329424	chr1	196677046	G	T	-0.2584	0.008174	0.39735	1e-200	35326	TRUE	reported	textfile	0.027511	999.289
10449_31_SHISA2_TMM46	SHISA2	rs3900909	chr1	197788716	T	C	0.1539	0.022375	0.03376	6.06e-12	35325	TRUE	reported	textfile	0.00133748	47.3071
10449_31_SHISA2_TMM46	SHISA2	rs1047286	chr19	6713251	A	G	-0.0666	0.009407	0.24066	1.45e-12	35360	TRUE	reported	textfile	0.00141553	50.1212
10449_31_SHISA2_TMM46	SHISA2	rs2686395	chr3	165767231	C	T	-0.1198	0.008675	0.3101	2.24e-43	35327	TRUE	reported	textfile	0.00536945	190.7
10449_31_SHISA2_TMM46	SHISA2	rs1265941	chr6	31904575	C	A	0.1591	0.015475	0.07271	8.55e-25	35429	TRUE	reported	textfile	0.00297459	105.695
10449_31_SHISA2_TMM46	SHISA2	rs550671	chr6	31976816	T	C	0.1843	0.011543	0.14045	2.17e-57	35428	TRUE	reported	textfile	0.00714419	254.911
10449_31_SHISA2_TMM46	SHISA2	rs112164276	chr6	32481499	G	A	0.0883	0.015487	0.07336	1.19e-08	35427	TRUE	reported	textfile	0.000916757	32.5059
10449_31_SHISA2_TMM46	SHISA2	rs41548618	chr6	32521968	G	C	0.0543	0.00866	0.35223	3.61e-10	35426	TRUE	reported	textfile	0.00110856	39.3133
10451_11_NUCB1_NUCB1	NUCB1	rs12462111	chr19	48668049	T	C	-0.0458	0.008185	0.48639	2.2e-08	35364	TRUE	reported	textfile	0.000884602	31.309
10451_11_NUCB1_NUCB1	NUCB1	rs3826817	chr19	48898187	T	C	-0.145	0.009147	0.26776	1.36e-56	35367	TRUE	reported	textfile	0.00705514	251.278
10451_11_NUCB1_NUCB1	NUCB1	rs646776	chr1	109275908	T	C	0.0837	0.010075	0.20804	9.74e-17	35332	TRUE	reported	textfile	0.0019496	69.0138
10451_11_NUCB1_NUCB1	NUCB1	rs56199187	chr1	161551141	T	C	0.0763	0.012016	0.13349	2.15e-10	35339	TRUE	reported	textfile	0.00113967	40.3185
10451_11_NUCB1_NUCB1	NUCB1	rs860532	chr12	103664436	A	C	0.0542	0.009549	0.24032	1.38e-08	35357	TRUE	reported	textfile	0.000910357	32.215
10451_11_NUCB1_NUCB1	NUCB1	rs201862321	chr12	103822194	AAAA	AA	0.255	0.029469	0.01998	5.01e-18	35350	TRUE	reported	textfile	0.00211369	74.873
10451_11_NUCB1_NUCB1	NUCB1	rs10169065	chr2	27555693	G	A	0.0603	0.009829	0.21645	8.51e-10	35361	TRUE	reported	textfile	0.00106324	37.635
10451_11_NUCB1_NUCB1	NUCB1	rs9270094	chr6	32586668	AG	GG	0.0576	0.009052	0.37616	1.98e-10	35416	TRUE	reported	textfile	0.00114198	40.4885
10453_7_CEACAM20_CEA20	CEACAM20	rs28853072	chr1	196697958	T	A	-0.1323	0.007945	0.39738	2.97e-62	35327	TRUE	reported	textfile	0.00778807	277.273
10453_7_CEACAM20_CEA20	CEACAM20	rs1355538	chr3	165787389	G	A	-0.0541	0.00795	0.39847	1.01e-11	35326	TRUE	reported	textfile	0.00130917	46.3058
10453_7_CEACAM20_CEA20	CEACAM20	rs550671	chr6	31976816	T	C	0.0984	0.011179	0.14045	1.34e-18	35428	TRUE	reported	textfile	0.00218217	77.4747
10453_7_CEACAM20_CEA20	CEACAM20	rs28645249	chr6	32557458	C	T	0.0473	0.008539	0.26162	3.03e-08	35426	TRUE	reported	textfile	0.000865387	30.682
10455_196_IL31_IL_31	IL31	rs2289567	chr17	27604611	T	G	-0.0734	0.009798	0.19919	6.8e-14	35347	TRUE	reported	textfile	0.00158517	56.1168
10455_196_IL31_IL_31	IL31	rs241771	chr17	28265920	C	T	-0.2443	0.007824	0.45473	1e-200	35347	TRUE	reported	textfile	0.0268423	974.91
10455_196_IL31_IL_31	IL31	rs77263366	chr17	28669043	C	T	0.1979	0.027447	0.02065	5.58e-13	35347	TRUE	reported	textfile	0.00146863	51.9849
10455_196_IL31_IL_31	IL31	rs78814626	chr17	29215194	A	G	0.145	0.02175	0.03463	2.62e-11	35349	TRUE	reported	textfile	0.00125573	44.4419
10455_196_IL31_IL_31	IL31	rs223032	chr17	33072123	T	C	-0.044	0.007839	0.49932	1.99e-08	35360	TRUE	reported	textfile	0.000890195	31.5035
10464_6_ANTXR1_ANTR1	ANTXR1	rs7424376	chr2	69298791	G	A	0.0474	0.008552	0.40051	2.98e-08	35350	TRUE	reported	textfile	0.00086827	30.7183
10464_6_ANTXR1_ANTR1	ANTXR1	rs10922098	chr1	196695521	T	C	-0.0547	0.008562	0.40011	1.67e-10	35326	TRUE	reported	textfile	0.00115406	40.8131
10464_6_ANTXR1_ANTR1	ANTXR1	rs13329672	chr15	58407738	T	C	0.0633	0.009478	0.26556	2.41e-11	35352	TRUE	reported	textfile	0.00126012	44.6015
10464_6_ANTXR1_ANTR1	ANTXR1	rs3764261	chr16	56959412	A	C	0.1395	0.008936	0.32148	6.2e-55	35357	TRUE	reported	textfile	0.00684547	243.69
10464_6_ANTXR1_ANTR1	ANTXR1	rs2686395	chr3	165767231	C	T	-0.098	0.009037	0.3101	2.13e-27	35327	TRUE	reported	textfile	0.00331782	117.592
10464_6_ANTXR1_ANTR1	ANTXR1	rs13234157	chr7	73557398	A	C	0.0796	0.012926	0.119	7.35e-10	35342	TRUE	reported	textfile	0.00107187	37.9204
10464_6_ANTXR1_ANTR1	ANTXR1	rs17410962	chr8	19990569	A	G	0.0927	0.014092	0.09642	4.76e-11	35356	TRUE	reported	textfile	0.00122242	43.2703
10499_1_TMEM106A_T106A	TMEM106A	rs79391435	chr17	43321215	C	T	0.0587	0.008722	0.30087	1.69e-11	35362	TRUE	reported	textfile	0.00127924	45.2918
10499_1_TMEM106A_T106A	TMEM106A	rs10922098	chr1	196695521	T	C	-0.0485	0.008135	0.40011	2.49e-09	35326	TRUE	reported	textfile	0.00100516	35.5422
10499_1_TMEM106A_T106A	TMEM106A	rs10822155	chr10	63311455	A	C	0.0635	0.008018	0.43479	2.37e-15	35339	TRUE	reported	textfile	0.0017717	62.7178
10499_1_TMEM106A_T106A	TMEM106A	rs7157038	chr14	92735683	C	T	0.061	0.008756	0.29162	3.24e-12	35349	TRUE	reported	textfile	0.00137112	48.5315
10499_1_TMEM106A_T106A	TMEM106A	rs72701845	chr14	92750678	A	G	-0.2481	0.025728	0.02439	5.26e-22	35351	TRUE	reported	textfile	0.00262361	92.9859
10499_1_TMEM106A_T106A	TMEM106A	rs2071040	chr3	52830844	G	A	-0.1001	0.00952	0.22348	7.39e-26	35335	TRUE	reported	textfile	0.00311912	110.553
10499_1_TMEM106A_T106A	TMEM106A	rs62258069	chr3	58329536	T	A	-0.0518	0.008385	0.3398	6.51e-10	35345	TRUE	reported	textfile	0.00107859	38.1618
10499_1_TMEM106A_T106A	TMEM106A	rs1293303	chr8	11862718	C	G	-0.0556	0.008059	0.45245	5.23e-12	35364	TRUE	reported	textfile	0.00134413	47.5952
10506_53_PGRMC2_PGRC2	PGRMC2	rs10922098	chr1	196695521	T	C	-0.0453	0.008026	0.40011	1.66e-08	35326	TRUE	reported	textfile	0.000900974	31.8547
10506_53_PGRMC2_PGRC2	PGRMC2	rs7311982	chr12	9162261	C	T	0.0922	0.008582	0.30107	6.36e-27	35375	TRUE	reported	textfile	0.00325217	115.414
10506_53_PGRMC2_PGRC2	PGRMC2	rs11050145	chr12	9303031	A	G	0.0527	0.007989	0.45387	4.22e-11	35373	TRUE	reported	textfile	0.00122866	43.5123
10506_53_PGRMC2_PGRC2	PGRMC2	rs1355538	chr3	165787389	G	A	-0.052	0.008013	0.39847	8.6e-11	35326	TRUE	reported	textfile	0.00119071	42.1106
10507_166_ACRV1_sperm_protein_10	ACRV1	rs10922098	chr1	196695521	T	C	-0.0898	0.008057	0.40011	7.57e-29	35326	TRUE	reported	textfile	0.00350418	124.217
10507_166_ACRV1_sperm_protein_10	ACRV1	rs13379369	chr14	105863077	G	A	-0.1442	0.011189	0.15348	5.26e-38	34955	TRUE	reported	textfile	0.00472912	166.082
10507_166_ACRV1_sperm_protein_10	ACRV1	rs11846842	chr14	105875609	T	A	-0.0564	0.008504	0.34754	3.31e-11	34955	TRUE	reported	textfile	0.00125677	43.9832
10507_166_ACRV1_sperm_protein_10	ACRV1	rs139354903	chr14	106031638	A	G	0.1447	0.025455	0.02652	1.31e-08	34955	TRUE	reported	textfile	0.000923592	32.3122
10507_166_ACRV1_sperm_protein_10	ACRV1	rs1355538	chr3	165787389	G	A	-0.0506	0.008054	0.39847	3.33e-10	35326	TRUE	reported	textfile	0.00111609	39.4687
10507_166_ACRV1_sperm_protein_10	ACRV1	rs451652	chr6	32041507	A	G	0.0667	0.011894	0.13221	2.05e-08	35425	TRUE	reported	textfile	0.000886953	31.4464
10507_166_ACRV1_sperm_protein_10	ACRV1	rs4713498	chr6	32043539	T	G	0.1024	0.016253	0.06413	2.97e-10	35429	TRUE	reported	textfile	0.00111915	39.6925
10511_10_COL6A3_Collagen_alpha_3_VI_	COL6A3	rs139126374	chr2	237000173	A	G	-0.1696	0.026132	0.02237	8.58e-11	35367	TRUE	reported	textfile	0.00118957	42.1194
10511_10_COL6A3_Collagen_alpha_3_VI_	COL6A3	rs2646260	chr2	237369152	G	A	-0.1301	0.008372	0.31548	1.87e-54	35343	TRUE	reported	textfile	0.00678634	241.475
10511_10_COL6A3_Collagen_alpha_3_VI_	COL6A3	rs10922098	chr1	196695521	T	C	-0.0715	0.007922	0.40011	1.8e-19	35326	TRUE	reported	textfile	0.00230064	81.455
10512_13_CSF2RB_IL3RB	CSF2RB	rs78469	chr22	36263142	T	G	0.0501	0.008624	0.43385	6.26e-09	35356	TRUE	reported	textfile	0.000953631	33.7469
10512_13_CSF2RB_IL3RB	CSF2RB	rs77818863	chr22	36916259	G	A	0.2203	0.024858	0.03052	7.83e-19	35355	TRUE	reported	textfile	0.00221657	78.5366
10512_13_CSF2RB_IL3RB	CSF2RB	rs2284031	chr22	36925038	C	T	-0.3277	0.007129	0.40547	1e-200	35356	TRUE	reported	textfile	0.0563928	2112.86
10512_13_CSF2RB_IL3RB	CSF2RB	rs2858236	chr22	36971924	C	A	-0.0958	0.008724	0.38867	4.71e-28	35360	TRUE	reported	textfile	0.00339867	120.58
10512_13_CSF2RB_IL3RB	CSF2RB	rs3218340	chr22	37124855	G	C	-0.0646	0.008605	0.45219	6.03e-14	35359	TRUE	reported	textfile	0.00159137	56.3558
10512_13_CSF2RB_IL3RB	CSF2RB	rs145143750	chr22	37508521	A	C	-0.1731	0.031375	0.018	3.45e-08	35356	TRUE	reported	textfile	0.000860181	30.437
10512_13_CSF2RB_IL3RB	CSF2RB	rs10922098	chr1	196695521	T	C	-0.0613	0.008461	0.40011	4.33e-13	35326	TRUE	reported	textfile	0.00148367	52.4871
10512_13_CSF2RB_IL3RB	CSF2RB	rs113908050	chr22	38291687	C	T	0.1512	0.023045	0.03576	5.34e-11	35348	TRUE	reported	textfile	0.00121634	43.0453
10513_13_KCNIP3_CSEN	KCNIP3	rs7546015	chr1	196694942	CATTCTGTAGGTTGCCT	CATTCTGTAGATTGCCT	-0.0729	0.007889	0.39734	2.44e-20	35326	TRUE	reported	textfile	0.00241139	85.386
10513_13_KCNIP3_CSEN	KCNIP3	rs11628176	chr14	106627121	A	T	0.055	0.009312	0.31155	3.5e-09	34956	TRUE	reported	textfile	0.000996976	34.8831
10513_13_KCNIP3_CSEN	KCNIP3	rs429608	chr6	31962685	A	G	0.0697	0.010716	0.15393	7.81e-11	35429	TRUE	reported	textfile	0.00119268	42.3034
10513_13_KCNIP3_CSEN	KCNIP3	rs28455809	chr6	32557482	C	T	0.0667	0.008419	0.26647	2.33e-15	35427	TRUE	reported	textfile	0.00176859	62.7634
10514_5_PTGDS_PGD2_synthase	PTGDS	rs7040970	chr9	136964561	C	T	0.141	0.008163	0.4943	7.43e-67	35250	TRUE	reported	textfile	0.00839304	298.342
10514_5_PTGDS_PGD2_synthase	PTGDS	rs72704449	chr1	179504138	C	T	0.1066	0.019492	0.04582	4.53e-08	35346	TRUE	reported	textfile	0.000845462	29.9073
10514_5_PTGDS_PGD2_synthase	PTGDS	rs10892301	chr11	118864767	A	G	-0.0504	0.008263	0.43417	1.07e-09	35369	TRUE	reported	textfile	0.00105077	37.2015
10514_5_PTGDS_PGD2_synthase	PTGDS	rs77924615	chr16	20381010	A	G	-0.0805	0.01035	0.19701	7.38e-15	35343	TRUE	reported	textfile	0.0017087	60.4904
10514_5_PTGDS_PGD2_synthase	PTGDS	rs28611065	chr17	2230277	C	T	0.0649	0.011119	0.16415	5.33e-09	35353	TRUE	reported	textfile	0.00096275	34.067
10521_10_MXRA8_MXRA8	MXRA8	rs181929025	chr1	1355705	T	C	-0.3449	0.035471	0.01519	2.39e-22	35295	TRUE	reported	textfile	0.00267156	94.5399
10521_10_MXRA8_MXRA8	MXRA8	rs2313135	chr1	1379087	TTTTGTTGTTG	TTTTTTTGTTG	-0.1317	0.020124	0.04868	5.98e-11	35240	TRUE	reported	textfile	0.00121389	42.8271
10521_10_MXRA8_MXRA8	MXRA8	rs78705678	chr10	17794281	G	A	0.0764	0.008843	0.36741	5.63e-18	35341	TRUE	reported	textfile	0.00210762	74.6385
10521_10_MXRA8_MXRA8	MXRA8	rs2477642	chr10	17821038	C	T	0.0783	0.008584	0.43852	7.39e-20	35339	TRUE	reported	textfile	0.00234892	83.1993
10521_10_MXRA8_MXRA8	MXRA8	rs174536	chr11	61784455	C	A	-0.0486	0.008676	0.39086	2.12e-08	35355	TRUE	reported	textfile	0.000886742	31.3768
10521_10_MXRA8_MXRA8	MXRA8	rs5104	chr11	116821618	T	C	-0.1004	0.012184	0.14054	1.71e-16	35365	TRUE	reported	textfile	0.00191638	67.899
10521_10_MXRA8_MXRA8	MXRA8	rs13329672	chr15	58407738	T	C	0.0868	0.0096	0.26556	1.55e-19	35352	TRUE	reported	textfile	0.00230717	81.7471
10521_10_MXRA8_MXRA8	MXRA8	rs1800588	chr15	58431476	T	C	0.0966	0.010761	0.19095	2.78e-19	35353	TRUE	reported	textfile	0.00227423	80.5795
10521_10_MXRA8_MXRA8	MXRA8	rs3764261	chr16	56959412	A	C	0.0908	0.00907	0.32148	1.37e-23	35357	TRUE	reported	textfile	0.00282652	100.215
10521_10_MXRA8_MXRA8	MXRA8	rs1065853	chr19	44909969	GGGGGGGTGGT	GGGGGGGGGGT	0.1358	0.017922	0.05944	3.53e-14	35354	TRUE	reported	textfile	0.00162137	57.4119
10521_10_MXRA8_MXRA8	MXRA8	rs1260326	chr2	27508073	C	T	0.0577	0.008998	0.34132	1.43e-10	35361	TRUE	reported	textfile	0.00116153	41.1183
10521_10_MXRA8_MXRA8	MXRA8	rs2542941	chr2	171553211	T	C	-0.0679	0.009214	0.30705	1.72e-13	35349	TRUE	reported	textfile	0.00153391	54.3023
10521_10_MXRA8_MXRA8	MXRA8	rs6805055	chr3	99711516	A	T	-0.0603	0.011013	0.18109	4.36e-08	35320	TRUE	reported	textfile	0.000848075	29.9777
10521_10_MXRA8_MXRA8	MXRA8	rs199980439	chr7	73592752	CGTCTCAA	CGTCTCA	0.0722	0.013048	0.11977	3.14e-08	35342	TRUE	reported	textfile	0.000865604	30.6169
10521_10_MXRA8_MXRA8	MXRA8	rs12353096	chr9	92268862	C	T	-0.0526	0.008601	0.41825	9.62e-10	35347	TRUE	reported	textfile	0.00105697	37.3981
10527_22_DHX9_DHX9	DHX9	rs10922098	chr1	196695521	T	C	-0.1735	0.008125	0.40011	3.67e-101	35326	TRUE	reported	textfile	0.0127435	455.961
10527_22_DHX9_DHX9	DHX9	rs11569415	chr19	6716268	A	G	-0.0586	0.009267	0.24276	2.56e-10	35360	TRUE	reported	textfile	0.00112957	39.9846
10527_22_DHX9_DHX9	DHX9	rs1707652	chr3	165761011	T	C	0.1031	0.008603	0.3102	4.32e-33	35327	TRUE	reported	textfile	0.00404901	143.613
10527_22_DHX9_DHX9	DHX9	rs550671	chr6	31976816	T	C	0.1483	0.011456	0.14045	2.51e-38	35428	TRUE	reported	textfile	0.00470782	167.568
10527_22_DHX9_DHX9	DHX9	rs9469195	chr6	32617235	G	C	0.0665	0.008212	0.37544	5.61e-16	35427	TRUE	reported	textfile	0.0018476	65.5724
10527_22_DHX9_DHX9	DHX9	rs9272526	chr6	32638792	A	G	0.0637	0.010533	0.14653	1.47e-09	35426	TRUE	reported	textfile	0.00103135	36.5721
10530_8_PSMB6_PSB6	PSMB6	rs10922098	chr1	196695521	T	C	-0.105	0.00806	0.40011	8.56e-39	35326	TRUE	reported	textfile	0.00478115	169.701
10530_8_PSMB6_PSB6	PSMB6	rs5754116	chr22	32497933	T	C	-0.0541	0.008587	0.30857	2.97e-10	35359	TRUE	reported	textfile	0.00112131	39.6905
10530_8_PSMB6_PSB6	PSMB6	rs1355538	chr3	165787389	G	A	-0.0449	0.008068	0.39847	2.62e-08	35326	TRUE	reported	textfile	0.000875963	30.9697
10530_8_PSMB6_PSB6	PSMB6	rs9501600	chr6	32009122	T	C	0.0776	0.011459	0.15016	1.27e-11	35428	TRUE	reported	textfile	0.00129277	45.857
10535_25_COX6A2_CX6A2	COX6A2	rs10922098	chr1	196695521	T	C	-0.0885	0.007979	0.40011	1.37e-28	35326	TRUE	reported	textfile	0.00347045	123.017
10535_25_COX6A2_CX6A2	COX6A2	rs3794468	chr14	105909014	T	C	0.0598	0.009692	0.20698	6.83e-10	34955	TRUE	reported	textfile	0.00108791	38.0672
10535_25_COX6A2_CX6A2	COX6A2	rs11845744	chr14	105921449	A	C	-0.102	0.012889	0.11007	2.5e-15	34955	TRUE	reported	textfile	0.00178844	62.6235
10535_25_COX6A2_CX6A2	COX6A2	rs62402680	chr6	32007336	C	G	0.0631	0.010301	0.16141	9.03e-10	35428	TRUE	reported	textfile	0.00105802	37.5211
10535_25_COX6A2_CX6A2	COX6A2	rs77311729	chr6	32505240	C	T	0.0595	0.007514	0.37947	2.4e-15	35412	TRUE	reported	textfile	0.00176755	62.6999
10535_25_COX6A2_CX6A2	COX6A2	rs9271732	chr6	32625850	A	G	0.0883	0.008143	0.35454	2.14e-27	35427	TRUE	reported	textfile	0.0033081	117.579
10539_30_CD99L2_C99L2	CD99L2	rs10922098	chr1	196695521	T	C	-0.1412	0.008081	0.40011	2.3e-68	35326	TRUE	reported	textfile	0.00856855	305.291
10539_30_CD99L2_C99L2	CD99L2	rs704	chr17	28367840	A	G	0.0642	0.007937	0.49189	6.02e-16	35348	TRUE	reported	textfile	0.00184752	65.4233
10539_30_CD99L2_C99L2	CD99L2	rs1355538	chr3	165787389	G	A	-0.0605	0.008091	0.39847	7.57e-14	35326	TRUE	reported	textfile	0.00158025	55.909
10539_30_CD99L2_C99L2	CD99L2	rs28573154	chr6	32008772	A	G	0.1129	0.011053	0.145	1.71e-24	35428	TRUE	reported	textfile	0.00293632	104.329
10539_30_CD99L2_C99L2	CD99L2	rs7774739	chr6	32041524	G	A	0.0903	0.011062	0.17585	3.27e-16	35425	TRUE	reported	textfile	0.00187751	66.6321
10539_30_CD99L2_C99L2	CD99L2	rs9271766	chr6	32626382	GGCATCTACAG	GGCATCTACAA	0.0578	0.010428	0.17434	2.97e-08	35425	TRUE	reported	textfile	0.000866497	30.7206
10546_2_TSPEAR_TSEAR	TSPEAR	rs1451915	chr1	196058002	A	C	0.0661	0.011467	0.13641	8.21e-09	35323	TRUE	reported	textfile	0.000939804	33.226
10546_2_TSPEAR_TSEAR	TSPEAR	rs10922098	chr1	196695521	T	C	-0.1931	0.008034	0.40011	1.2e-127	35326	TRUE	reported	textfile	0.0160902	577.665
10546_2_TSPEAR_TSEAR	TSPEAR	rs2686395	chr3	165767231	C	T	-0.0876	0.008523	0.3101	8.85e-25	35327	TRUE	reported	textfile	0.0029814	105.633
10546_2_TSPEAR_TSEAR	TSPEAR	rs389512	chr6	31979817	C	G	0.1335	0.011318	0.14145	4.11e-32	35428	TRUE	reported	textfile	0.00391178	139.123
10546_2_TSPEAR_TSEAR	TSPEAR	rs28645249	chr6	32557458	C	T	0.0742	0.008678	0.26162	1.22e-17	35426	TRUE	reported	textfile	0.00205945	73.1045
10550_37_BMPR1B_BMP_RIB	BMPR1B	rs10922098	chr1	196695521	T	C	-0.1715	0.008179	0.40011	1.26e-97	35326	TRUE	reported	textfile	0.0122931	439.646
10550_37_BMPR1B_BMP_RIB	BMPR1B	rs1707652	chr3	165761011	T	C	0.085	0.00867	0.3102	1.08e-22	35327	TRUE	reported	textfile	0.00271339	96.1114
10550_37_BMPR1B_BMP_RIB	BMPR1B	rs555007	chr6	31882555	C	T	0.1058	0.01497	0.07832	1.58e-12	35429	TRUE	reported	textfile	0.00140785	49.9463
10550_37_BMPR1B_BMP_RIB	BMPR1B	rs550671	chr6	31976816	T	C	0.1333	0.011538	0.14045	7.13e-31	35428	TRUE	reported	textfile	0.00375335	133.467
10551_7_LAT_LAT	LAT	rs761972	chr14	105733519	G	C	0.0876	0.014483	0.0781	1.46e-09	35087	TRUE	reported	textfile	0.00104158	36.5819
10551_7_LAT_LAT	LAT	rs2093214	chr14	105877986	G	A	0.0449	0.007932	0.48262	1.51e-08	34953	TRUE	reported	textfile	0.000915893	32.0407
10551_7_LAT_LAT	LAT	rs113556713	chr14	105924710	G	T	0.1987	0.012788	0.10861	1.93e-54	34955	TRUE	reported	textfile	0.00685949	241.416
10551_7_LAT_LAT	LAT	rs12586321	chr14	105952978	G	A	0.0632	0.007934	0.49135	1.64e-15	34955	TRUE	reported	textfile	0.00181198	63.449
10551_7_LAT_LAT	LAT	rs79327907	chr6	32487800	T	A	0.0478	0.008355	0.41743	1.06e-08	35415	TRUE	reported	textfile	0.000923367	32.7294
10551_7_LAT_LAT	LAT	rs9273429	chr6	32659679	A	G	0.0677	0.007804	0.4381	4.12e-18	35427	TRUE	reported	textfile	0.00211976	75.252
10552_88_KLRC4_NKG2F	KLRC4	rs572515	chr1	196677131	G	A	-0.064	0.008226	0.3973	7.25e-15	35326	TRUE	reported	textfile	0.00171058	60.5282
10552_88_KLRC4_NKG2F	KLRC4	rs1707652	chr3	165761011	T	C	0.0618	0.008678	0.3102	1.07e-12	35327	TRUE	reported	textfile	0.00143353	50.7123
10552_88_KLRC4_NKG2F	KLRC4	rs6993770	chr8	105569300	T	A	-0.0798	0.009665	0.22448	1.5e-16	35353	TRUE	reported	textfile	0.00192459	68.1675
10557_6_TEX29_TEX29	TEX29	rs41452950	chr1	56954954	G	A	0.2613	0.018314	0.05176	3.46e-46	35358	TRUE	reported	textfile	0.00572442	203.558
10557_6_TEX29_TEX29	TEX29	rs617283	chr1	56956102	T	A	0.2612	0.01831	0.05175	3.61e-46	35357	TRUE	reported	textfile	0.00572271	203.491
10557_6_TEX29_TEX29	TEX29	rs12529130	chr6	31788532	A	C	0.0696	0.01248	0.11295	2.45e-08	35427	TRUE	reported	textfile	0.00087715	31.1003
10557_6_TEX29_TEX29	TEX29	rs6458	chr6	32039847	G	A	0.0939	0.01205	0.12614	6.57e-15	35428	TRUE	reported	textfile	0.00171107	60.7201
10557_6_TEX29_TEX29	TEX29	rs9801685	chr7	93168318	A	G	0.0772	0.014072	0.09063	4.11e-08	35347	TRUE	reported	textfile	0.000850748	30.0953
10557_6_TEX29_TEX29	TEX29	rs76342676	chr7	94660581	T	C	0.2071	0.028635	0.02104	4.75e-13	35340	TRUE	reported	textfile	0.00147794	52.3048
10557_6_TEX29_TEX29	TEX29	rs854547	chr7	95294544	A	G	-0.261	0.008132	0.40137	1e-200	35337	TRUE	reported	textfile	0.0283255	1030.06
10557_6_TEX29_TEX29	TEX29	rs374185817	chr7	95313618	ATGTGTGTGTGTGTG	ATGTGTGTGTG	-0.1593	0.012832	0.11327	2.2e-35	35337	TRUE	reported	textfile	0.00434233	154.106
10557_6_TEX29_TEX29	TEX29	rs2922965	chr7	96822559	G	T	-0.1423	0.021736	0.03498	5.88e-11	35337	TRUE	reported	textfile	0.00121142	42.8574
10557_6_TEX29_TEX29	TEX29	rs57971788	chr7	98327356	GTAAATAAATAAATAAA	GTAAATAAA	0.1538	0.026747	0.02179	8.92e-09	35356	TRUE	reported	textfile	0.000934315	33.0627
10557_6_TEX29_TEX29	TEX29	rs72760268	chr9	121196169	T	C	0.249	0.041206	0.01017	1.52e-09	35361	TRUE	reported	textfile	0.00103159	36.5135
10558_26_PCDH9_PCDH9	PCDH9	rs192652452	chr13	66130832	G	A	0.3516	0.035408	0.01404	3.09e-23	35337	TRUE	reported	textfile	0.00278263	98.5985
10558_26_PCDH9_PCDH9	PCDH9	rs4396423	chr13	66715735	T	C	0.0977	0.008847	0.35099	2.37e-28	35341	TRUE	reported	textfile	0.00343892	121.947
10558_26_PCDH9_PCDH9	PCDH9	rs9571710	chr13	67065009	T	G	0.196	0.009574	0.26606	3.89e-93	35344	TRUE	reported	textfile	0.011719	419.084
10558_26_PCDH9_PCDH9	PCDH9	rs5804316	chr13	67220270	AT	A	-0.2933	0.013358	0.1144	7.51e-107	35347	TRUE	reported	textfile	0.0134557	482.077
10558_26_PCDH9_PCDH9	PCDH9	rs7087507	chr10	61985930	G	A	0.0613	0.009207	0.28935	2.78e-11	35339	TRUE	reported	textfile	0.00125281	44.3262
10558_26_PCDH9_PCDH9	PCDH9	rs7310615	chr12	111427245	G	C	-0.0537	0.008683	0.37607	6.22e-10	35358	TRUE	reported	textfile	0.00108057	38.2459
10558_26_PCDH9_PCDH9	PCDH9	rs9738226	chr12	120985856	G	A	0.0765	0.008783	0.35359	3.05e-18	35353	TRUE	reported	textfile	0.00214131	75.8599
10558_26_PCDH9_PCDH9	PCDH9	rs7327146	chr13	62379845	AGAACT	AAAACT	0.084	0.012825	0.12633	5.77e-11	35336	TRUE	reported	textfile	0.00121255	42.8962
10558_26_PCDH9_PCDH9	PCDH9	rs147278277	chr13	68631674	T	A	0.1451	0.024699	0.02988	4.24e-09	35346	TRUE	reported	textfile	0.000975466	34.5105
10558_26_PCDH9_PCDH9	PCDH9	rs950941	chr13	70958033	T	A	-0.0562	0.009098	0.32442	6.54e-10	35347	TRUE	reported	textfile	0.00107835	38.1554
10558_26_PCDH9_PCDH9	PCDH9	rs2786946	chr13	100693788	C	G	0.1266	0.009058	0.33297	2.17e-44	35348	TRUE	reported	textfile	0.00549597	195.334
10558_26_PCDH9_PCDH9	PCDH9	rs55823018	chr16	88468834	T	C	0.0559	0.009272	0.29597	1.65e-09	35308	TRUE	reported	textfile	0.00102839	36.3456
10558_26_PCDH9_PCDH9	PCDH9	rs55714927	chr17	7176997	T	C	0.0778	0.010351	0.21166	5.64e-14	35358	TRUE	reported	textfile	0.00159519	56.4898
10558_26_PCDH9_PCDH9	PCDH9	rs736289	chr19	33266156	C	T	0.0538	0.008807	0.3465	1.01e-09	35351	TRUE	reported	textfile	0.00105451	37.315
10558_26_PCDH9_PCDH9	PCDH9	rs142546236	chr22	38864217	CTATTTCTT	CTATTTCT	0.0861	0.012549	0.12727	6.83e-12	35352	TRUE	reported	textfile	0.00132983	47.0721
10558_26_PCDH9_PCDH9	PCDH9	rs11720167	chr3	165768357	G	T	0.0587	0.01069	0.19032	3.99e-08	35327	TRUE	reported	textfile	0.000852793	30.1506
10558_26_PCDH9_PCDH9	PCDH9	rs3887925	chr3	186947857	T	C	0.0585	0.008451	0.49542	4.45e-12	35356	TRUE	reported	textfile	0.00135346	47.9149
10558_26_PCDH9_PCDH9	PCDH9	rs7660227	chr4	108603549	AG	AT	0.0479	0.008596	0.48651	2.51e-08	35344	TRUE	reported	textfile	0.000877771	31.0494
10558_26_PCDH9_PCDH9	PCDH9	rs700589	chr5	88812636	A	T	0.0538	0.008973	0.32648	2.03e-09	35332	TRUE	reported	textfile	0.00101643	35.9472
10558_26_PCDH9_PCDH9	PCDH9	rs77341267	chr5	158968629	C	T	-0.0974	0.017835	0.0583	4.73e-08	35357	TRUE	reported	textfile	0.000842811	29.8227
10558_26_PCDH9_PCDH9	PCDH9	rs7840212	chr8	129587001	T	C	-0.0674	0.008949	0.32442	5.01e-14	35360	TRUE	reported	textfile	0.00160163	56.7213
10558_26_PCDH9_PCDH9	PCDH9	rs10984499	chr9	97953107	A	G	-0.0636	0.008754	0.35268	3.73e-13	35333	TRUE	reported	textfile	0.00149167	52.7809
10560_1_ITM2C_ITM2C	ITM2C	rs10922098	chr1	196695521	T	C	-0.0786	0.007979	0.40011	6.79e-23	35326	TRUE	reported	textfile	0.00273944	97.0339
10560_1_ITM2C_ITM2C	ITM2C	rs893522	chr3	165842830	C	A	0.0966	0.016868	0.05998	1.02e-08	35327	TRUE	reported	textfile	0.000927507	32.7946
10560_1_ITM2C_ITM2C	ITM2C	rs28573154	chr6	32008772	A	G	0.0715	0.010892	0.145	5.22e-11	35428	TRUE	reported	textfile	0.00121485	43.0896
10560_1_ITM2C_ITM2C	ITM2C	rs148919153	chr9	122605589	G	A	0.2283	0.034183	0.01389	2.41e-11	35352	TRUE	reported	textfile	0.00126017	44.6033
10561_5_PGLYRP3_PGRP_I_alpha	PGLYRP3	rs141738509	chr1	153340595	C	A	-0.1795	0.027834	0.02076	1.13e-10	35351	TRUE	reported	textfile	0.00117507	41.5866
10561_5_PGLYRP3_PGRP_I_alpha	PGLYRP3	rs10922098	chr1	196695521	T	C	-0.1593	0.008121	0.40011	1.13e-85	35326	TRUE	reported	textfile	0.0107749	384.758
10561_5_PGLYRP3_PGRP_I_alpha	PGLYRP3	rs1047286	chr19	6713251	A	G	-0.0535	0.009317	0.24066	9.36e-09	35360	TRUE	reported	textfile	0.000931619	32.9709
10561_5_PGLYRP3_PGRP_I_alpha	PGLYRP3	rs12478841	chr2	27588855	G	A	0.0562	0.009611	0.21569	4.99e-09	35361	TRUE	reported	textfile	0.000966031	34.1909
10561_5_PGLYRP3_PGRP_I_alpha	PGLYRP3	rs9864801	chr3	165730789	TAGAGAG	TATAGAG	-0.0747	0.008072	0.41936	2.15e-20	35327	TRUE	reported	textfile	0.00241836	85.6356
10561_5_PGLYRP3_PGRP_I_alpha	PGLYRP3	rs138073993	chr3	166034304	AATTTTTTCTTTTTTTTTG	AATTTTTTTTTTTTTTTG	0.0662	0.012107	0.12422	4.55e-08	35327	TRUE	reported	textfile	0.000845607	29.8964
10561_5_PGLYRP3_PGRP_I_alpha	PGLYRP3	rs2075798	chr6	31878964	A	C	0.1073	0.014862	0.0783	5.2e-13	35429	TRUE	reported	textfile	0.00146909	52.1219
10561_5_PGLYRP3_PGRP_I_alpha	PGLYRP3	rs550671	chr6	31976816	T	C	0.1251	0.011454	0.14045	9.08e-28	35428	TRUE	reported	textfile	0.00335578	119.282
10565_19_SLITRK3_SLIK3	SLITRK3	rs80336735	chr3	164927647	C	A	-0.1232	0.013889	0.09881	7.28e-19	35330	TRUE	reported	textfile	0.00222213	78.6783
10565_19_SLITRK3_SLIK3	SLITRK3	rs62282368	chr3	165192568	AGAAAAGAAAAAGAAAAAA	TGAAAAGAAAAAGAAAAAA	-0.4935	0.009356	0.11041	1e-200	35328	TRUE	reported	textfile	0.0730049	2782.08
10565_19_SLITRK3_SLIK3	SLITRK3	rs79598313	chr1	26958422	T	C	0.2346	0.034729	0.0134	1.43e-11	35358	TRUE	reported	textfile	0.00128891	45.6296
10565_19_SLITRK3_SLIK3	SLITRK3	rs7540799	chr1	151825217	T	C	0.0631	0.011187	0.15738	1.69e-08	35349	TRUE	reported	textfile	0.000899215	31.8132
10565_19_SLITRK3_SLIK3	SLITRK3	rs10761727	chr10	63235733	T	C	-0.0569	0.008181	0.47803	3.52e-12	35339	TRUE	reported	textfile	0.00136698	48.3712
10565_19_SLITRK3_SLIK3	SLITRK3	rs1519125	chr11	16223042	C	G	0.0459	0.008282	0.40827	2.99e-08	35357	TRUE	reported	textfile	0.000867965	30.7136
10565_19_SLITRK3_SLIK3	SLITRK3	rs2259820	chr12	120997539	T	C	-0.0645	0.009002	0.2883	7.77e-13	35353	TRUE	reported	textfile	0.00145006	51.3354
10565_19_SLITRK3_SLIK3	SLITRK3	rs74397112	chr12	132517525	T	C	0.0621	0.011039	0.16588	1.85e-08	34856	TRUE	reported	textfile	0.000907094	31.6445
10565_19_SLITRK3_SLIK3	SLITRK3	rs57526361	chr16	30635175	A	G	-0.0501	0.00848	0.36365	3.47e-09	35358	TRUE	reported	textfile	0.000986206	34.9027
10565_19_SLITRK3_SLIK3	SLITRK3	rs56292801	chr16	88468933	A	G	0.0682	0.009478	0.25442	6.23e-13	35308	TRUE	reported	textfile	0.00146429	51.7739
10565_19_SLITRK3_SLIK3	SLITRK3	rs12601665	chr17	49244902	G	C	0.0685	0.0082	0.47345	6.64e-17	35353	TRUE	reported	textfile	0.00197002	69.7797
10565_19_SLITRK3_SLIK3	SLITRK3	rs28432811	chr17	49260994	GTGCGTGTGTGTGTGTGTGTGTGTGC	GTGCGTGTGTGTGTGTGTGTGTGTGT	0.086	0.013571	0.10137	2.34e-10	35357	TRUE	reported	textfile	0.0011345	40.1558
10565_19_SLITRK3_SLIK3	SLITRK3	rs273492	chr19	18127072	A	G	-0.0547	0.009491	0.24761	8.25e-09	35342	TRUE	reported	textfile	0.00093897	33.2144
10565_19_SLITRK3_SLIK3	SLITRK3	rs41278228	chr20	63963478	A	G	0.0838	0.010276	0.20241	3.49e-16	34853	TRUE	reported	textfile	0.00190446	66.499
10565_19_SLITRK3_SLIK3	SLITRK3	rs1154988	chr3	136206349	A	T	-0.0977	0.009922	0.22728	7.05e-23	35349	TRUE	reported	textfile	0.00273542	96.9541
10565_19_SLITRK3_SLIK3	SLITRK3	rs2036291	chr3	152349004	G	A	0.0456	0.008326	0.44401	4.33e-08	35337	TRUE	reported	textfile	0.000848123	29.9939
10565_19_SLITRK3_SLIK3	SLITRK3	rs11924462	chr3	163413410	TTTG	CTTG	-0.0636	0.008463	0.38764	5.7e-14	35329	TRUE	reported	textfile	0.00159603	56.473
10565_19_SLITRK3_SLIK3	SLITRK3	rs114464925	chr3	166349458	T	G	0.1608	0.022172	0.03638	4.1e-13	35342	TRUE	reported	textfile	0.00148602	52.5942
10565_19_SLITRK3_SLIK3	SLITRK3	rs147150049	chr3	166665549	G	A	-0.3157	0.036974	0.01226	1.36e-17	35342	TRUE	reported	textfile	0.00205859	72.9007
10565_19_SLITRK3_SLIK3	SLITRK3	rs75357795	chr3	167761101	G	C	-0.1828	0.02952	0.02031	5.92e-10	35342	TRUE	reported	textfile	0.00108382	38.3438
10565_19_SLITRK3_SLIK3	SLITRK3	rs2111557	chr3	169607833	T	C	0.0525	0.008297	0.48945	2.49e-10	35345	TRUE	reported	textfile	0.00113151	40.0361
10565_19_SLITRK3_SLIK3	SLITRK3	rs9462852	chr6	42939589	T	C	-0.1313	0.017678	0.05885	1.11e-13	35355	TRUE	reported	textfile	0.00155788	55.1618
10565_19_SLITRK3_SLIK3	SLITRK3	rs2749005	chr6	52756635	G	T	-0.058	0.008699	0.33245	2.6e-11	35353	TRUE	reported	textfile	0.00125587	44.4521
10565_19_SLITRK3_SLIK3	SLITRK3	rs7740107	chr6	130053316	A	T	-0.0546	0.009309	0.26238	4.49e-09	35355	TRUE	reported	textfile	0.000972089	34.3997
10565_19_SLITRK3_SLIK3	SLITRK3	rs36170987	chr7	259884	T	G	-0.0686	0.008187	0.46293	5.33e-17	35310	TRUE	reported	textfile	0.00198444	70.206
10565_19_SLITRK3_SLIK3	SLITRK3	rs186735625	chr7	28180337	T	C	0.1064	0.015477	0.07645	6.21e-12	35362	TRUE	reported	textfile	0.00133473	47.2591
10565_19_SLITRK3_SLIK3	SLITRK3	rs148190310	chr7	148867046	A	G	0.1273	0.022086	0.03692	8.22e-09	35362	TRUE	reported	textfile	0.000938595	33.2199
10565_19_SLITRK3_SLIK3	SLITRK3	rs2976842	chr8	8432389	A	T	-0.0443	0.0081	0.44317	4.52e-08	35375	TRUE	reported	textfile	0.000844839	29.9098
10565_19_SLITRK3_SLIK3	SLITRK3	rs722740	chr8	115949755	T	C	-0.0486	0.008345	0.39677	5.75e-09	35337	TRUE	reported	textfile	0.0009589	33.9153
10569_28_SCGB1A1_Urinary_protein_1	SCGB1A1	rs187347153	chr1	16388188	C	A	-0.1415	0.025619	0.02573	3.33e-08	35374	TRUE	reported	textfile	0.000861648	30.5045
10569_28_SCGB1A1_Urinary_protein_1	SCGB1A1	rs57585017	chr1	16646562	A	G	-0.181	0.015637	0.07738	5.5e-31	35370	TRUE	reported	textfile	0.00377375	133.976
10569_28_SCGB1A1_Urinary_protein_1	SCGB1A1	rs12217103	chr1	16949400	T	A	-0.2814	0.009091	0.27414	1e-200	35371	TRUE	reported	textfile	0.0263736	958.077
10569_28_SCGB1A1_Urinary_protein_1	SCGB1A1	rs35496797	chr1	17010050	C	G	-0.1046	0.011393	0.15338	4.28e-20	35375	TRUE	reported	textfile	0.00237715	84.2874
10569_28_SCGB1A1_Urinary_protein_1	SCGB1A1	rs61767275	chr1	17066032	G	C	0.185	0.025075	0.02639	1.61e-13	35375	TRUE	reported	textfile	0.00153637	54.4298
10569_28_SCGB1A1_Urinary_protein_1	SCGB1A1	rs203688	chr1	196703255	A	G	-0.0482	0.008396	0.39961	9.44e-09	35327	TRUE	reported	textfile	0.000932046	32.9553
10569_28_SCGB1A1_Urinary_protein_1	SCGB1A1	rs1126605	chr12	7089608	T	C	0.2266	0.013924	0.09116	1.5e-59	35378	TRUE	reported	textfile	0.00743052	264.83
10569_28_SCGB1A1_Urinary_protein_1	SCGB1A1	rs1355538	chr3	165787389	G	A	-0.0786	0.008312	0.39847	3.21e-21	35326	TRUE	reported	textfile	0.00252489	89.4148
10569_28_SCGB1A1_Urinary_protein_1	SCGB1A1	rs7614709	chr3	186675997	A	G	0.094	0.009552	0.23639	7.5e-23	35356	TRUE	reported	textfile	0.00273159	96.8373
10569_28_SCGB1A1_Urinary_protein_1	SCGB1A1	rs143819005	chr7	151220805	C	T	0.067	0.011253	0.15473	2.61e-09	35362	TRUE	reported	textfile	0.00100148	35.4477
10571_14_MGAT1_MGAT1	MGAT1	rs634501	chr5	180791668	G	A	0.0628	0.008987	0.25799	2.8e-12	35309	TRUE	reported	textfile	0.00138103	48.8276
10571_14_MGAT1_MGAT1	MGAT1	rs10922098	chr1	196695521	T	C	-0.0667	0.00801	0.40011	8.31e-17	35326	TRUE	reported	textfile	0.00195903	69.3365
10571_14_MGAT1_MGAT1	MGAT1	rs4448834	chr14	106715151	T	C	-0.0887	0.008021	0.36848	1.98e-28	34957	TRUE	reported	textfile	0.0034861	122.283
10571_14_MGAT1_MGAT1	MGAT1	rs28873836	chr19	51811402	C	G	-0.0545	0.00877	0.27564	5.15e-10	35372	TRUE	reported	textfile	0.00109059	38.6162
10571_14_MGAT1_MGAT1	MGAT1	rs41285751	chr6	31932038	T	G	0.0854	0.014291	0.08277	2.29e-09	35429	TRUE	reported	textfile	0.00100692	35.708
10571_14_MGAT1_MGAT1	MGAT1	rs41556615	chr6	32521981	C	T	0.0653	0.007971	0.41925	2.56e-16	35427	TRUE	reported	textfile	0.0018908	67.1083
10572_65_CST8_CST8	CST8	rs10922094	chr1	196692375	CATTA	GATTA	-0.1613	0.008506	0.40155	3.45e-80	35327	TRUE	reported	textfile	0.0100766	359.578
10572_65_CST8_CST8	CST8	rs11535840	chr11	71515717	A	G	0.1529	0.021307	0.03917	7.17e-13	35361	TRUE	reported	textfile	0.00145417	51.4927
10572_65_CST8_CST8	CST8	rs200957441	chr11	72156868	TT	T	0.1514	0.013302	0.11088	5.14e-30	35361	TRUE	reported	textfile	0.0036501	129.537
10572_65_CST8_CST8	CST8	rs117199639	chr11	74348205	TCGCTG	TCGCCG	0.1579	0.027592	0.02324	1.05e-08	35359	TRUE	reported	textfile	0.000925328	32.7471
10572_65_CST8_CST8	CST8	rs3748338	chr14	20699417	T	A	0.0874	0.011615	0.15453	5.29e-14	35324	TRUE	reported	textfile	0.00160037	56.6187
10572_65_CST8_CST8	CST8	rs41324748	chr17	35498384	G	A	-0.5803	0.042042	0.01015	2.45e-43	35351	TRUE	reported	textfile	0.00536046	190.508
10572_65_CST8_CST8	CST8	rs117517474	chr17	35556493	C	T	-0.2423	0.040959	0.01071	3.3e-09	35358	TRUE	reported	textfile	0.00098876	34.9932
10572_65_CST8_CST8	CST8	rs4251784	chr17	35844448	A	G	-0.2631	0.02071	0.04233	5.62e-37	35358	TRUE	reported	textfile	0.00454377	161.383
10572_65_CST8_CST8	CST8	rs112930619	chr17	35961002	C	A	-0.7924	0.026145	0.02581	1e-200	35354	TRUE	reported	textfile	0.0253241	918.517
10572_65_CST8_CST8	CST8	rs146038760	chr17	35976644	CTCTCTCTCTTTTTTTT	CTCTCTCTCTCTTTTTTT	-0.7923	0.026048	0.02613	1e-200	35350	TRUE	reported	textfile	0.0255047	925.137
10572_65_CST8_CST8	CST8	rs150951362	chr17	35977228	A	G	-0.7549	0.021873	0.03577	1e-200	35354	TRUE	reported	textfile	0.0325936	1191.07
10572_65_CST8_CST8	CST8	rs139210698	chr17	38301114	A	C	-0.2302	0.028736	0.02285	1.14e-15	35361	TRUE	reported	textfile	0.00181153	64.1702
10572_65_CST8_CST8	CST8	rs1707652	chr3	165761011	T	C	0.065	0.009007	0.3102	5.33e-13	35327	TRUE	reported	textfile	0.00147204	52.0765
10572_65_CST8_CST8	CST8	rs72548024	chr6	31832870	ATATT	ATTT	0.0952	0.011227	0.16365	2.26e-17	35427	TRUE	reported	textfile	0.0020255	71.8988
10572_65_CST8_CST8	CST8	rs41285751	chr6	31932038	T	G	0.2231	0.01519	0.08277	7.81e-49	35429	TRUE	reported	textfile	0.00605185	215.704
10572_65_CST8_CST8	CST8	rs451652	chr6	32041507	A	G	0.1731	0.01258	0.13221	4.41e-43	35425	TRUE	reported	textfile	0.00531628	189.325
10572_65_CST8_CST8	CST8	rs67322126	chr6	32539982	G	A	0.0617	0.009703	0.22906	2.04e-10	35427	TRUE	reported	textfile	0.00114006	40.4328
10574_10_AXL_AXL	AXL	rs143728110	chr17	34559913	T	G	-0.3483	0.035694	0.01399	1.71e-22	35359	TRUE	reported	textfile	0.00268564	95.2121
10574_10_AXL_AXL	AXL	rs141462616	chr17	35834855	A	C	0.2184	0.038715	0.01152	1.69e-08	35358	TRUE	reported	textfile	0.000899225	31.8216
10574_10_AXL_AXL	AXL	rs146211397	chr17	36041115	TGATGATGATGATGATGATGATGATGATGATGATGA	TGATGATGATGATGATGATGATGATGATGATGATGATAT	-0.1958	0.017267	0.06091	8.35e-30	35355	TRUE	reported	textfile	0.0036238	128.578
10574_10_AXL_AXL	AXL	rs11080372	chr17	36075679	G	A	-0.1001	0.008342	0.43422	3.58e-33	35357	TRUE	reported	textfile	0.0040559	143.98
10574_10_AXL_AXL	AXL	rs4796158	chr17	36121125	A	G	-0.0597	0.008779	0.36962	1.04e-11	35354	TRUE	reported	textfile	0.00130633	46.2417
10574_10_AXL_AXL	AXL	rs4603604	chr17	36146748	T	C	0.2883	0.008728	0.45762	1e-200	35354	TRUE	reported	textfile	0.0299379	1091.03
10574_10_AXL_AXL	AXL	rs9330240	chr17	36618251	T	C	-0.4399	0.017077	0.0631	2.55e-146	35366	TRUE	reported	textfile	0.0184173	663.529
10574_10_AXL_AXL	AXL	rs75240299	chr17	37399772	A	G	-0.0657	0.010777	0.17783	1.09e-09	35368	TRUE	reported	textfile	0.00104971	37.163
10574_10_AXL_AXL	AXL	rs61080193	chr3	45387850	G	A	0.1088	0.019067	0.04859	1.16e-08	35334	TRUE	reported	textfile	0.000920662	32.5588
10574_10_AXL_AXL	AXL	rs113341849	chr3	46342713	A	G	0.3179	0.01234	0.11937	2.35e-146	35331	TRUE	reported	textfile	0.0184379	663.63
10575_31_PUF60_PUF60	PUF60	rs10922094	chr1	196692375	CATTA	GATTA	-0.0596	0.008096	0.40155	1.81e-13	35327	TRUE	reported	textfile	0.00153172	54.191
10575_31_PUF60_PUF60	PUF60	rs4795734	chr17	33030407	A	G	-0.0517	0.009316	0.23628	2.87e-08	35360	TRUE	reported	textfile	0.000870225	30.7962
10575_31_PUF60_PUF60	PUF60	rs28873836	chr19	51811402	C	G	-0.1014	0.008848	0.27564	2.08e-30	35372	TRUE	reported	textfile	0.00369927	131.329
10575_31_PUF60_PUF60	PUF60	rs4801902	chr19	51936045	T	C	0.098	0.016013	0.0647	9.35e-10	35372	TRUE	reported	textfile	0.00105776	37.4526
10575_31_PUF60_PUF60	PUF60	rs3129754	chr6	32615269	G	A	0.0456	0.007903	0.4942	7.92e-09	35427	TRUE	reported	textfile	0.000938866	33.2906
10580_14_SFTA2_SFTA2	SFTA2	rs10922098	chr1	196695521	T	C	-0.1257	0.008031	0.40011	3.22e-55	35326	TRUE	reported	textfile	0.00688709	244.967
10580_14_SFTA2_SFTA2	SFTA2	rs6445035	chr3	165762312	A	G	0.1032	0.010007	0.1904	6.18e-25	35327	TRUE	reported	textfile	0.00300151	106.347
10580_14_SFTA2_SFTA2	SFTA2	rs3863087	chr3	165792099	A	G	-0.0867	0.013611	0.09559	1.89e-10	35326	TRUE	reported	textfile	0.00114727	40.5727
10580_14_SFTA2_SFTA2	SFTA2	rs28573154	chr6	32008772	A	G	0.1041	0.010966	0.145	2.25e-21	35428	TRUE	reported	textfile	0.0025372	90.1115
10580_14_SFTA2_SFTA2	SFTA2	rs7774739	chr6	32041524	G	A	0.0937	0.010989	0.17585	1.51e-17	35425	TRUE	reported	textfile	0.00204815	72.7007
10582_36_POMK_SG196	POMK	rs10922098	chr1	196695521	T	C	-0.1699	0.008066	0.40011	1.75e-98	35326	TRUE	reported	textfile	0.0124038	443.655
10582_36_POMK_SG196	POMK	rs141575023	chr14	105904512	T	C	0.0715	0.012099	0.12748	3.43e-09	34955	TRUE	reported	textfile	0.000998091	34.9211
10582_36_POMK_SG196	POMK	rs1047286	chr19	6713251	A	G	-0.053	0.009273	0.24066	1.09e-08	35360	TRUE	reported	textfile	0.000922992	32.6653
10582_36_POMK_SG196	POMK	rs2686395	chr3	165767231	C	T	-0.0861	0.008551	0.3101	7.53e-24	35327	TRUE	reported	textfile	0.00286168	101.379
10582_36_POMK_SG196	POMK	rs3099847	chr6	31455283	T	C	0.0788	0.014424	0.09144	4.68e-08	35426	TRUE	reported	textfile	0.000841769	29.844
10582_36_POMK_SG196	POMK	rs555007	chr6	31882555	C	T	0.1076	0.014771	0.07832	3.23e-13	35429	TRUE	reported	textfile	0.00149553	53.0616
10582_36_POMK_SG196	POMK	rs550671	chr6	31976816	T	C	0.1349	0.011381	0.14045	2.07e-32	35428	TRUE	reported	textfile	0.00395	140.488
10584_7_NDUFS4_NDUS4	NDUFS4	rs7535761	chr1	180559062	A	C	-0.0476	0.007067	0.49181	1.63e-11	35344	TRUE	reported	textfile	0.00128195	45.3648
10584_7_NDUFS4_NDUS4	NDUFS4	rs6660584	chr1	182761873	G	A	-0.0506	0.007042	0.48128	6.7e-13	35350	TRUE	reported	textfile	0.00145843	51.6279
10584_7_NDUFS4_NDUS4	NDUFS4	rs6664577	chr1	185482968	A	G	-0.0934	0.009794	0.15439	1.48e-21	35340	TRUE	reported	textfile	0.00256679	90.9387
10584_7_NDUFS4_NDUS4	NDUFS4	rs77333802	chr1	190633964	T	C	0.1437	0.020959	0.0302	7.07e-12	35327	TRUE	reported	textfile	0.00132889	47.0054
10584_7_NDUFS4_NDUS4	NDUFS4	rs12035228	chr1	196110779	A	G	-0.0912	0.00813	0.25269	3.32e-29	35325	TRUE	reported	textfile	0.00354962	125.83
10584_7_NDUFS4_NDUS4	NDUFS4	rs11588705	chr1	196117980	T	C	-0.6217	0.020448	0.03027	1e-200	35325	TRUE	reported	textfile	0.0255011	924.348
10584_7_NDUFS4_NDUS4	NDUFS4	rs148789508	chr1	196146044	A	G	-0.3731	0.031221	0.01251	6.46e-33	35325	TRUE	reported	textfile	0.00402645	142.801
10584_7_NDUFS4_NDUS4	NDUFS4	rs151334895	chr1	196238740	C	T	-0.5948	0.017314	0.0428	1e-200	35323	TRUE	reported	textfile	0.0323308	1180.11
10584_7_NDUFS4_NDUS4	NDUFS4	rs116119767	chr1	196246962	T	C	0.4131	0.030374	0.01363	3.98e-42	35325	TRUE	reported	textfile	0.00520902	184.962
10584_7_NDUFS4_NDUS4	NDUFS4	rs72732236	chr1	196358246	TA	TT	0.3549	0.016813	0.04657	6.7e-99	35324	TRUE	reported	textfile	0.0124568	445.551
10584_7_NDUFS4_NDUS4	NDUFS4	rs79707161	chr1	196391832	G	A	0.3436	0.018912	0.03594	9.23e-74	35324	TRUE	reported	textfile	0.0092581	330.071
10584_7_NDUFS4_NDUS4	NDUFS4	rs114990940	chr1	196505596	A	G	-0.6046	0.035152	0.01142	2.68e-66	35326	TRUE	reported	textfile	0.00830462	295.809
10584_7_NDUFS4_NDUS4	NDUFS4	rs10801548	chr1	196560692	TGTTTTTTTTT	TGTTTTTTCTT	0.2848	0.0049	0.40817	1e-200	35326	TRUE	reported	textfile	0.087283	3378.03
10584_7_NDUFS4_NDUS4	NDUFS4	rs139784897	chr1	196612631	A	G	-0.5725	0.023355	0.02272	1.09e-132	35326	TRUE	reported	textfile	0.0167252	600.851
10584_7_NDUFS4_NDUS4	NDUFS4	rs35788722	chr1	196706669	C	A	-0.6192	0.021919	0.02566	1.46e-175	35327	TRUE	reported	textfile	0.0220908	797.987
10584_7_NDUFS4_NDUS4	NDUFS4	rs112454880	chr1	196720826	C	T	-0.6579	0.035817	0.01064	2.35e-75	35327	TRUE	reported	textfile	0.00946033	337.378
10584_7_NDUFS4_NDUS4	NDUFS4	rs191086600	chr1	196752783	AAAAATTA	CAAAATTA	-0.6258	0.029008	0.01502	3.2e-103	35326	TRUE	reported	textfile	0.0130034	465.383
10584_7_NDUFS4_NDUS4	NDUFS4	rs384006	chr1	196801995	G	A	0.5596	0.02197	0.02537	4.1e-143	35326	TRUE	reported	textfile	0.0180342	648.74
10584_7_NDUFS4_NDUS4	NDUFS4	rs462382	chr1	196833228	G	A	0.55	0.004605	0.39164	1e-200	35323	TRUE	reported	textfile	0.287668	14264
10584_7_NDUFS4_NDUS4	NDUFS4	rs187739503	chr1	196855556	T	A	-0.6014	0.02224	0.02509	4.76e-161	35326	TRUE	reported	textfile	0.0202799	731.194
10584_7_NDUFS4_NDUS4	NDUFS4	rs148056042	chr1	196865091	A	G	0.3795	0.015802	0.05135	1.87e-127	35326	TRUE	reported	textfile	0.0160647	576.733
10584_7_NDUFS4_NDUS4	NDUFS4	rs147814709	chr1	196868047	C	T	-0.5918	0.027056	0.01676	4.65e-106	35326	TRUE	reported	textfile	0.0133624	478.408
10584_7_NDUFS4_NDUS4	NDUFS4	rs142565493	chr1	196870713	T	C	0.5202	0.028552	0.01549	3.63e-74	35326	TRUE	reported	textfile	0.00930918	331.927
10584_7_NDUFS4_NDUS4	NDUFS4	rs191076788	chr1	196946276	T	G	0.5318	0.027517	0.01687	3.24e-83	35326	TRUE	reported	textfile	0.0104624	373.482
10584_7_NDUFS4_NDUS4	NDUFS4	rs149681097	chr1	197595865	A	C	-0.2321	0.021577	0.02789	5.51e-27	35329	TRUE	reported	textfile	0.0032645	115.703
10584_7_NDUFS4_NDUS4	NDUFS4	rs185873389	chr1	212287695	TATTG	CATTG	-0.1807	0.03	0.01363	1.71e-09	35352	TRUE	reported	textfile	0.00102521	36.2785
10584_7_NDUFS4_NDUS4	NDUFS4	rs2635536	chr14	19928506	A	C	0.0508	0.00827	0.17859	8.11e-10	35319	TRUE	reported	textfile	0.0010672	37.7304
10584_7_NDUFS4_NDUS4	NDUFS4	rs76645026	chr2	9030291	AT	AG	0.1524	0.027704	0.01198	3.78e-08	35355	TRUE	reported	textfile	0.00085519	30.2594
10584_7_NDUFS4_NDUS4	NDUFS4	rs144743753	chr2	25301539	A	G	0.11	0.020126	0.02307	4.62e-08	35356	TRUE	reported	textfile	0.000844191	29.8707
10584_7_NDUFS4_NDUS4	NDUFS4	rs7580569	chr2	215358531	TGACACAAAGTAAGACGCA	TGACACAAAGTAAGACACA	0.044	0.00622	0.4242	1.51e-12	35343	TRUE	reported	textfile	0.00141386	50.038
10584_7_NDUFS4_NDUS4	NDUFS4	rs138259153	chr2	215393427	AATATATATATATATATATATT	AATATATATATATATATATT	-0.0395	0.006627	0.31579	2.52e-09	35343	TRUE	reported	textfile	0.0010042	35.5251
10584_7_NDUFS4_NDUS4	NDUFS4	rs1250258	chr2	215435462	T	C	0.1157	0.006507	0.32665	9.94e-71	35343	TRUE	reported	textfile	0.00886613	316.141
10584_7_NDUFS4_NDUS4	NDUFS4	rs4674006	chr2	215500753	TTTTCCTTCCTTCCTTCCTTTCTTT	TTTTCCTTCCTTCCTTCCTTCCTTT	-0.0553	0.006962	0.26866	1.97e-15	35343	TRUE	reported	textfile	0.00178199	63.0896
10584_7_NDUFS4_NDUS4	NDUFS4	rs74576202	chr4	133319142	TA	TT	0.1671	0.029293	0.0111	1.17e-08	35343	TRUE	reported	textfile	0.000919861	32.5387
10600_24_CLGN_CLGN	CLGN	rs2270000	chr1	54785839	T	C	0.0822	0.012271	0.13474	2.1e-11	35351	TRUE	reported	textfile	0.00126774	44.8703
10600_24_CLGN_CLGN	CLGN	rs144558125	chr1	55238061	T	C	0.1358	0.020906	0.04144	8.27e-11	35352	TRUE	reported	textfile	0.00119213	42.1923
10600_24_CLGN_CLGN	CLGN	rs79906664	chr1	56682948	A	G	0.1381	0.013518	0.10836	1.68e-24	35352	TRUE	reported	textfile	0.00294353	104.361
10600_24_CLGN_CLGN	CLGN	rs6696924	chr1	56894255	G	T	0.3517	0.009453	0.24921	1e-200	35357	TRUE	reported	textfile	0.0376749	1384.14
10600_24_CLGN_CLGN	CLGN	rs41286846	chr1	56943654	C	T	-0.2276	0.015185	0.08278	8.7e-51	35358	TRUE	reported	textfile	0.00631359	224.642
10600_24_CLGN_CLGN	CLGN	rs4912425	chr1	57057812	G	A	0.1614	0.010353	0.20892	8.59e-55	35358	TRUE	reported	textfile	0.00682672	243.025
10600_24_CLGN_CLGN	CLGN	rs155298	chr1	57190828	T	C	-0.0523	0.00877	0.34977	2.47e-09	35356	TRUE	reported	textfile	0.00100486	35.5615
10600_24_CLGN_CLGN	CLGN	rs139128791	chr1	196965155	T	C	-0.1496	0.026054	0.02649	9.36e-09	35326	TRUE	reported	textfile	0.000932427	32.9678
10600_24_CLGN_CLGN	CLGN	rs28399664	chr19	44821494	CCCCCGATCCGCCCCCT	CCCCCCATCCGCCCCCT	-0.1115	0.018648	0.05059	2.24e-09	35355	TRUE	reported	textfile	0.00101017	35.7487
10600_24_CLGN_CLGN	CLGN	rs118170342	chr19	44898611	C	T	-0.11	0.019731	0.04525	2.48e-08	35356	TRUE	reported	textfile	0.000878299	31.0787
10600_24_CLGN_CLGN	CLGN	rs1065853	chr19	44909969	GGGGGGGTGGT	GGGGGGGGGGT	0.2865	0.017246	0.05944	5.67e-62	35354	TRUE	reported	textfile	0.00774563	275.961
10600_24_CLGN_CLGN	CLGN	rs1707652	chr3	165761011	T	C	0.049	0.008818	0.3102	2.75e-08	35327	TRUE	reported	textfile	0.000873305	30.8765
10600_24_CLGN_CLGN	CLGN	rs138772443	chr9	136451014	A	G	0.1482	0.026851	0.02385	3.4e-08	35263	TRUE	reported	textfile	0.00086314	30.4615
10600_24_CLGN_CLGN	CLGN	rs908830	chr9	136946407	C	T	-0.3348	0.018503	0.05088	3.52e-73	35248	TRUE	reported	textfile	0.00920315	327.387
10603_1_HTN3_HIS3	HTN3	rs115000417	chr4	70014802	T	C	-0.442	0.02342	0.0322	1.91e-79	35345	TRUE	reported	textfile	0.00997673	356.161
10603_1_HTN3_HIS3	HTN3	rs376023333	chr4	70278109	ATATT	ATT	-0.117	0.019828	0.04378	3.62e-09	35346	TRUE	reported	textfile	0.000984115	34.8168
10603_1_HTN3_HIS3	HTN3	rs74801295	chr4	70856691	C	G	-0.2179	0.034538	0.01437	2.81e-10	35334	TRUE	reported	textfile	0.00112522	39.8011
10603_1_HTN3_HIS3	HTN3	rs10863962	chr1	206955921	T	C	0.0738	0.009323	0.25986	2.45e-15	35362	TRUE	reported	textfile	0.00176887	62.658
10603_1_HTN3_HIS3	HTN3	rs10832961	chr11	18632410	G	C	-0.0675	0.009026	0.28717	7.52e-14	35371	TRUE	reported	textfile	0.00157864	55.9232
10603_1_HTN3_HIS3	HTN3	rs7398041	chr12	10914925	A	G	-0.223	0.0089	0.29563	1.52e-138	35378	TRUE	reported	textfile	0.0174364	627.777
10603_1_HTN3_HIS3	HTN3	rs61930005	chr12	11214367	A	G	0.0917	0.012452	0.12195	1.78e-13	35363	TRUE	reported	textfile	0.00153125	54.2295
10603_1_HTN3_HIS3	HTN3	rs4423274	chr12	11297908	A	G	-0.0937	0.011267	0.15442	9.06e-17	35363	TRUE	reported	textfile	0.00195193	69.1573
10603_1_HTN3_HIS3	HTN3	rs848097	chr14	36792277	C	T	0.0469	0.008388	0.39216	2.25e-08	35348	TRUE	reported	textfile	0.00088365	31.2611
10603_1_HTN3_HIS3	HTN3	rs227727	chr17	56699594	T	A	-0.0452	0.008202	0.47762	3.57e-08	35359	TRUE	reported	textfile	0.000858153	30.3678
10603_1_HTN3_HIS3	HTN3	rs4793442	chr17	72412730	G	C	-0.0602	0.008663	0.3331	3.67e-12	35359	TRUE	reported	textfile	0.00136384	48.2872
10603_1_HTN3_HIS3	HTN3	rs681343	chr19	48703205	T	C	0.1264	0.008367	0.3954	1.47e-51	35365	TRUE	reported	textfile	0.00641191	228.208
10603_1_HTN3_HIS3	HTN3	rs61762319	chr3	155084189	G	A	0.2029	0.028655	0.02082	1.43e-12	35328	TRUE	reported	textfile	0.00141719	50.1347
10603_1_HTN3_HIS3	HTN3	rs150022487	chr4	127900150	A	G	0.1348	0.015766	0.07224	1.23e-17	35351	TRUE	reported	textfile	0.00206366	73.0991
10603_1_HTN3_HIS3	HTN3	rs13357659	chr5	44432783	G	A	-0.0877	0.008361	0.39638	9.63e-26	35348	TRUE	reported	textfile	0.0031029	110.017
10603_1_HTN3_HIS3	HTN3	rs12517853	chr5	96785443	A	G	-0.0913	0.014597	0.08551	3.98e-10	35337	TRUE	reported	textfile	0.00110587	39.1192
10603_1_HTN3_HIS3	HTN3	rs3749751	chr5	135173987	T	C	-0.0943	0.008389	0.38867	2.56e-29	35348	TRUE	reported	textfile	0.00356195	126.351
10605_22_APMAP_APMAP	APMAP	rs6049886	chr20	24702918	T	G	-0.0727	0.00853	0.31953	1.56e-17	35354	TRUE	reported	textfile	0.00205041	72.635
10605_22_APMAP_APMAP	APMAP	rs6036977	chr20	24921032	T	C	-0.1558	0.01203	0.11921	2.32e-38	35354	TRUE	reported	textfile	0.00472182	167.718
10605_22_APMAP_APMAP	APMAP	rs10922098	chr1	196695521	T	C	-0.0638	0.00808	0.40011	2.87e-15	35326	TRUE	reported	textfile	0.00176181	62.3439
10605_22_APMAP_APMAP	APMAP	rs11417460	chr10	63640063	AA	A	0.0485	0.008406	0.35157	7.93e-09	35335	TRUE	reported	textfile	0.000941219	33.2874
10605_22_APMAP_APMAP	APMAP	rs1355538	chr3	165787389	G	A	-0.0715	0.008063	0.39847	7.44e-19	35326	TRUE	reported	textfile	0.00222105	78.6311
10606_34_TOR1AIP1_TOIP1	TOR1AIP1	rs1926446	chr13	46055860	A	C	-0.0635	0.009228	0.24321	5.94e-12	35349	TRUE	reported	textfile	0.00133775	47.3487
10606_34_TOR1AIP1_TOIP1	TOR1AIP1	rs2848407	chr2	89102928	G	C	0.0808	0.010723	0.16996	4.88e-14	35337	TRUE	reported	textfile	0.00160422	56.7761
10606_34_TOR1AIP1_TOIP1	TOR1AIP1	rs4089292	chr2	89651326	C	G	0.2533	0.016472	0.06227	2.33e-53	35338	TRUE	reported	textfile	0.00664721	236.458
10606_34_TOR1AIP1_TOIP1	TOR1AIP1	rs140489194	chr2	89915688	T	A	0.2621	0.015866	0.06673	2.67e-61	35338	TRUE	reported	textfile	0.00766331	272.882
10606_34_TOR1AIP1_TOIP1	TOR1AIP1	rs56125452	chr2	97621274	A	G	0.1142	0.020805	0.03718	4.04e-08	35350	TRUE	reported	textfile	0.000851603	30.1281
10606_34_TOR1AIP1_TOIP1	TOR1AIP1	rs451637	chr6	32027005	T	C	0.107	0.00967	0.2547	1.84e-28	35429	TRUE	reported	textfile	0.00344395	122.431
10606_34_TOR1AIP1_TOIP1	TOR1AIP1	rs137893789	chr6	32087709	A	G	-0.2571	0.020224	0.03895	5.05e-37	35429	TRUE	reported	textfile	0.00454082	161.602
10606_34_TOR1AIP1_TOIP1	TOR1AIP1	rs35580488	chr6	32129644	C	G	-0.2251	0.034889	0.01346	1.1e-10	35427	TRUE	reported	textfile	0.00117363	41.6245
10606_34_TOR1AIP1_TOIP1	TOR1AIP1	rs9281658	chr6	32151952	GCGGGGGGGGGGGC	GGGGGGGGGGGGC	0.1092	0.011549	0.14932	3.23e-21	35404	TRUE	reported	textfile	0.00251889	89.3989
10606_34_TOR1AIP1_TOIP1	TOR1AIP1	rs370779031	chr6	32567911	A	G	0.0667	0.008659	0.32141	1.33e-14	35426	TRUE	reported	textfile	0.00167212	59.3324
10608_9_HTN1_HIS1	HTN1	rs2511241	chr11	73234296	T	C	0.1206	0.014115	0.08753	1.29e-17	35354	TRUE	reported	textfile	0.00206062	72.9975
10608_9_HTN1_HIS1	HTN1	rs11699344	chr20	52721978	T	C	0.0584	0.010152	0.19435	8.78e-09	35371	TRUE	reported	textfile	0.000934693	33.0901
10608_9_HTN1_HIS1	HTN1	rs149110519	chr6	144064640	T	C	0.2343	0.01863	0.04822	2.85e-36	35349	TRUE	reported	textfile	0.00445454	158.159
10608_9_HTN1_HIS1	HTN1	rs13312419	chr7	100146541	CAAAAAAAAAAAAAAAAAC	CAAAAAAAAAACAAAAAAC	-0.0946	0.008878	0.28895	1.65e-26	35354	TRUE	reported	textfile	0.00320126	113.534
10608_9_HTN1_HIS1	HTN1	rs11771936	chr7	100345657	TCTG	TCTA	0.2856	0.010414	0.17936	1.36e-165	35356	TRUE	reported	textfile	0.0208294	752.067
10608_9_HTN1_HIS1	HTN1	rs13245946	chr7	101531684	T	C	0.065	0.011437	0.14573	1.32e-08	35357	TRUE	reported	textfile	0.000912705	32.2982
10612_18_PLOD3_PLOD3	PLOD3	rs142309161	chr7	101304744	T	C	-0.3678	0.031909	0.017	9.7e-31	35355	TRUE	reported	textfile	0.00374384	132.853
10612_18_PLOD3_PLOD3	PLOD3	rs62465594	chr7	101348368	T	C	-0.1399	0.025526	0.02733	4.24e-08	35355	TRUE	reported	textfile	0.000848888	30.0362
10612_18_PLOD3_PLOD3	PLOD3	rs2477664	chr10	17833817	A	T	0.0633	0.008251	0.44816	1.69e-14	35339	TRUE	reported	textfile	0.00166271	58.8531
10612_18_PLOD3_PLOD3	PLOD3	rs692719	chr10	17847598	C	A	-0.075	0.010243	0.20095	2.45e-13	35340	TRUE	reported	textfile	0.00151476	53.6097
10612_18_PLOD3_PLOD3	PLOD3	rs7964859	chr12	101827005	G	C	-0.0602	0.009219	0.27831	6.58e-11	35352	TRUE	reported	textfile	0.00120473	42.6384
10612_18_PLOD3_PLOD3	PLOD3	rs9862378	chr3	58338667	T	G	-0.0451	0.008216	0.49422	4.04e-08	35345	TRUE	reported	textfile	0.000851793	30.1306
10612_18_PLOD3_PLOD3	PLOD3	rs149062332	chr3	186623236	C	T	0.1583	0.028166	0.02045	1.91e-08	35355	TRUE	reported	textfile	0.000892633	31.5854
10612_18_PLOD3_PLOD3	PLOD3	rs80028711	chr5	173119318	CTCTG	CTCTA	-0.186	0.026568	0.02574	2.54e-12	35359	TRUE	reported	textfile	0.00138422	49.0099
10612_18_PLOD3_PLOD3	PLOD3	rs72816176	chr5	173173839	T	C	-0.1959	0.03442	0.01428	1.26e-08	35358	TRUE	reported	textfile	0.000915296	32.3909
10612_18_PLOD3_PLOD3	PLOD3	rs17691833	chr5	173763784	G	A	-0.1882	0.03269	0.01591	8.56e-09	35355	TRUE	reported	textfile	0.000936595	33.1425
10612_18_PLOD3_PLOD3	PLOD3	rs77339260	chr7	97731018	G	C	-0.3842	0.037231	0.01217	5.77e-25	35353	TRUE	reported	textfile	0.00300312	106.483
10612_18_PLOD3_PLOD3	PLOD3	rs144769653	chr7	99486115	T	C	-0.2058	0.026183	0.02555	3.84e-15	35356	TRUE	reported	textfile	0.00174434	61.7771
10612_18_PLOD3_PLOD3	PLOD3	rs117207573	chr7	105592862	A	G	-0.1832	0.033025	0.01519	2.9e-08	35346	TRUE	reported	textfile	0.000869855	30.7709
10615_18_MPZ_MYP0	MPZ	rs2802788	chr1	203459557	C	T	-0.0834	0.010706	0.18856	6.71e-15	35356	TRUE	reported	textfile	0.00171344	60.681
10615_18_MPZ_MYP0	MPZ	rs28417369	chr1	230002861	ATTGCATCTCTGGCCCAGG	ATTGCATCTCCGGCCCAGG	-0.1711	0.017569	0.05954	2.06e-22	35346	TRUE	reported	textfile	0.0026761	94.8378
10615_18_MPZ_MYP0	MPZ	rs7529009	chr1	230096333	G	A	0.2333	0.008431	0.43366	1.56e-168	35344	TRUE	reported	textfile	0.0212054	765.679
10615_18_MPZ_MYP0	MPZ	rs6541311	chr1	230288384	C	T	0.1892	0.01159	0.15446	6.57e-60	35348	TRUE	reported	textfile	0.00748253	266.472
10615_18_MPZ_MYP0	MPZ	rs79242340	chr1	230358909	C	T	-0.1936	0.033244	0.0173	5.76e-09	35348	TRUE	reported	textfile	0.000958524	33.9125
10615_18_MPZ_MYP0	MPZ	rs78931415	chr1	230572373	A	G	-0.1346	0.022488	0.03536	2.16e-09	35351	TRUE	reported	textfile	0.00101239	35.8232
10615_18_MPZ_MYP0	MPZ	rs114459700	chr1	231372993	C	T	0.1701	0.019119	0.0506	5.74e-19	35352	TRUE	reported	textfile	0.00223405	79.1505
10615_18_MPZ_MYP0	MPZ	rs139349382	chr12	100232130	A	G	0.1587	0.025543	0.02806	5.19e-10	35353	TRUE	reported	textfile	0.00109071	38.5998
10615_18_MPZ_MYP0	MPZ	rs147712570	chr12	100786353	TA	T	0.2929	0.041079	0.01066	1e-12	35351	TRUE	reported	textfile	0.00143606	50.8364
10615_18_MPZ_MYP0	MPZ	rs75327292	chr12	103945386	C	G	0.1467	0.01534	0.08233	1.14e-21	35349	TRUE	reported	textfile	0.00258054	91.4503
10615_18_MPZ_MYP0	MPZ	rs117801489	chr12	104015054	C	T	0.4798	0.020222	0.04343	1.93e-124	35349	TRUE	reported	textfile	0.0156759	562.921
10615_18_MPZ_MYP0	MPZ	rs12581309	chr12	104452194	A	C	0.1184	0.013019	0.11297	9.52e-20	35348	TRUE	reported	textfile	0.00233436	82.7034
10615_18_MPZ_MYP0	MPZ	rs370212152	chr14	69482903	AAAAAGAAAGAAAGAAAAAAAGAAAGAAAGAAAA	AAAAGAAAGAAAGAAAAAAAGAAAGAAAGAAAA	-0.0856	0.012045	0.13755	1.19e-12	35347	TRUE	reported	textfile	0.00142679	50.5021
10615_18_MPZ_MYP0	MPZ	rs8035692	chr15	69117654	C	T	0.0507	0.008429	0.40946	1.8e-09	35364	TRUE	reported	textfile	0.00102202	36.1776
10615_18_MPZ_MYP0	MPZ	rs6759217	chr2	72027967	T	C	0.0472	0.008341	0.48142	1.53e-08	35339	TRUE	reported	textfile	0.000905316	32.0201
10615_18_MPZ_MYP0	MPZ	rs6746339	chr2	162230915	T	C	-0.1889	0.034041	0.0161	2.87e-08	35330	TRUE	reported	textfile	0.000870838	30.7918
10615_18_MPZ_MYP0	MPZ	rs1042445	chr3	186677647	T	C	0.1117	0.009703	0.23639	1.14e-30	35356	TRUE	reported	textfile	0.00373428	132.516
10615_18_MPZ_MYP0	MPZ	rs13107325	chr4	102267552	T	C	0.2901	0.033809	0.01596	9.44e-18	35331	TRUE	reported	textfile	0.00207956	73.6218
10615_18_MPZ_MYP0	MPZ	rs10755398	chr6	80600914	A	T	0.0482	0.008724	0.35275	3.3e-08	35323	TRUE	reported	textfile	0.000863436	30.5238
10615_18_MPZ_MYP0	MPZ	rs117350387	chr7	43602837	C	G	-0.1832	0.027394	0.02181	2.27e-11	35344	TRUE	reported	textfile	0.00126379	44.7214
10615_18_MPZ_MYP0	MPZ	rs3217964	chr7	44118226	C	T	-0.1115	0.00958	0.25916	2.61e-31	35342	TRUE	reported	textfile	0.00381827	135.455
10615_18_MPZ_MYP0	MPZ	rs4724390	chr7	45330132	G	T	0.0593	0.010134	0.20971	4.88e-09	35335	TRUE	reported	textfile	0.000968104	34.2392
10615_18_MPZ_MYP0	MPZ	rs13269700	chr8	22713095	G	A	0.0513	0.008729	0.34845	4.18e-09	35359	TRUE	reported	textfile	0.000975847	34.5367
10618_190_LRP2_megalin	LRP2	rs10922098	chr1	196695521	T	C	-0.1109	0.008061	0.40011	4.56e-43	35326	TRUE	reported	textfile	0.0053293	189.261
10618_190_LRP2_megalin	LRP2	rs1706435	chr3	165743688	G	A	0.0606	0.00818	0.36981	1.28e-13	35327	TRUE	reported	textfile	0.00155116	54.88
10618_190_LRP2_megalin	LRP2	rs3129957	chr6	32400816	G	A	0.0517	0.008301	0.32532	4.72e-10	35427	TRUE	reported	textfile	0.00109373	38.7879
10620_21_MSMB_PSP_94	MSMB	rs12412427	chr10	45137463	G	A	0.2083	0.022625	0.03534	3.37e-20	35314	TRUE	reported	textfile	0.00239449	84.7572
10620_21_MSMB_PSP_94	MSMB	rs144584548	chr10	45428856	A	G	-0.5231	0.024777	0.02941	6.16e-99	35316	TRUE	reported	textfile	0.0124639	445.705
10620_21_MSMB_PSP_94	MSMB	rs79786386	chr10	45849470	GATTATTATTATTATTATTATTATTAT	GATGATTATTATTATTATTATTATTAT	-0.4673	0.014414	0.09322	1e-200	35313	TRUE	reported	textfile	0.0289035	1050.99
10620_21_MSMB_PSP_94	MSMB	rs61850100	chr10	46105935	A	T	-0.7628	0.011029	0.06235	1e-200	35315	TRUE	reported	textfile	0.119295	4783.27
10620_21_MSMB_PSP_94	MSMB	rs200779162	chr10	46156934	A	G	-0.5764	0.016572	0.06511	1e-200	35315	TRUE	reported	textfile	0.0331216	1209.69
10620_21_MSMB_PSP_94	MSMB	rs77567868	chr10	46164916	G	T	0.6373	0.029845	0.01938	3.6e-101	35315	TRUE	reported	textfile	0.0127472	455.953
10620_21_MSMB_PSP_94	MSMB	rs28710245	chr10	46495927	T	C	0.2458	0.041173	0.01057	2.37e-09	35314	TRUE	reported	textfile	0.00100822	35.6381
10620_21_MSMB_PSP_94	MSMB	rs61833942	chr10	13568507	C	T	-0.2242	0.040993	0.01018	4.52e-08	35363	TRUE	reported	textfile	0.000845153	29.9107
10620_21_MSMB_PSP_94	MSMB	rs2256455	chr10	32930080	G	T	0.0545	0.009152	0.29763	2.6e-09	35345	TRUE	reported	textfile	0.0010023	35.4598
10620_21_MSMB_PSP_94	MSMB	rs17505094	chr10	33257731	CTTC	CTTG	0.1059	0.011111	0.16899	1.56e-21	35347	TRUE	reported	textfile	0.00256341	90.8366
10620_21_MSMB_PSP_94	MSMB	rs11009654	chr10	34123588	T	G	-0.1365	0.020859	0.04119	5.99e-11	35335	TRUE	reported	textfile	0.00121045	42.8207
10620_21_MSMB_PSP_94	MSMB	rs138342429	chr10	35247473	C	T	-0.1668	0.023539	0.03212	1.38e-12	35331	TRUE	reported	textfile	0.0014192	50.2101
10620_21_MSMB_PSP_94	MSMB	rs2486502	chr10	35609159	AAAAAC	AAAAAA	0.0627	0.008724	0.36002	6.63e-13	35327	TRUE	reported	textfile	0.00146003	51.6511
10620_21_MSMB_PSP_94	MSMB	rs1451189	chr10	36221910	A	G	-0.2173	0.036284	0.01357	2.11e-09	35327	TRUE	reported	textfile	0.00101424	35.8645
10620_21_MSMB_PSP_94	MSMB	rs141362236	chr10	36907384	GTGT	GTG	-0.3418	0.03576	0.01312	1.2e-21	35326	TRUE	reported	textfile	0.00257948	91.3534
10620_21_MSMB_PSP_94	MSMB	rs36126966	chr10	39187439	A	C	-0.0982	0.017486	0.05883	1.95e-08	35320	TRUE	reported	textfile	0.000892141	31.5368
10620_21_MSMB_PSP_94	MSMB	rs61859378	chr10	43825840	G	A	0.1413	0.01135	0.15777	1.41e-35	35313	TRUE	reported	textfile	0.00436975	154.977
10620_21_MSMB_PSP_94	MSMB	rs4948583	chr10	43939864	C	G	0.1669	0.009154	0.2844	2.81e-74	35311	TRUE	reported	textfile	0.00932634	332.404
10620_21_MSMB_PSP_94	MSMB	rs75935865	chr10	47107833	T	C	-0.458	0.032675	0.01701	1.23e-44	35321	TRUE	reported	textfile	0.00553169	196.46
10620_21_MSMB_PSP_94	MSMB	rs3013912	chr10	47998961	A	G	-0.0984	0.010247	0.34021	7.76e-22	35313	TRUE	reported	textfile	0.00260453	92.2087
10620_21_MSMB_PSP_94	MSMB	rs4623821	chr10	57568920	T	C	-0.0654	0.010882	0.17401	1.86e-09	35340	TRUE	reported	textfile	0.001021	36.1172
10620_21_MSMB_PSP_94	MSMB	rs7912117	chr10	62065059	C	T	-0.0706	0.012915	0.11748	4.6e-08	35338	TRUE	reported	textfile	0.000844912	29.8811
10620_21_MSMB_PSP_94	MSMB	rs28415845	chr11	1151933	C	T	-0.0621	0.007983	0.25506	7.29e-15	35332	TRUE	reported	textfile	0.00170978	60.5099
10620_21_MSMB_PSP_94	MSMB	rs525202	chr11	34800401	C	A	-0.0465	0.007905	0.26516	4.04e-09	35366	TRUE	reported	textfile	0.000977443	34.6001
10620_21_MSMB_PSP_94	MSMB	rs12985355	chr19	45807753	C	T	-0.0439	0.007252	0.36862	1.42e-09	35357	TRUE	reported	textfile	0.00103535	36.6428
10620_21_MSMB_PSP_94	MSMB	rs7254067	chr19	45839627	A	G	-0.0608	0.007525	0.31371	6.48e-16	35357	TRUE	reported	textfile	0.00184297	65.2784
10620_21_MSMB_PSP_94	MSMB	rs77487490	chr8	23602663	T	C	0.064	0.009262	0.17072	4.85e-12	35357	TRUE	reported	textfile	0.00134862	47.7448
10621_26_PRR16_PRR16	PRR16	rs13127052	chr4	82974073	A	G	0.0736	0.011468	0.13868	1.38e-10	35349	TRUE	reported	textfile	0.00116385	41.1866
10621_26_PRR16_PRR16	PRR16	rs318261	chr8	89214197	C	T	0.0508	0.00865	0.3028	4.29e-09	35333	TRUE	reported	textfile	0.000975194	34.4882
10621_26_PRR16_PRR16	PRR16	rs116869929	chr8	89671499	A	T	0.1986	0.027887	0.01972	1.07e-12	35335	TRUE	reported	textfile	0.00143327	50.7143
10621_26_PRR16_PRR16	PRR16	rs3736639	chr8	89943396	A	T	-0.1052	0.008304	0.359	8.82e-37	35334	TRUE	reported	textfile	0.00452164	160.484
10624_45_SPINK13_ISK13	SPINK13	rs10922098	chr1	196695521	T	C	-0.0756	0.007963	0.40011	2.23e-21	35326	TRUE	reported	textfile	0.00254501	90.1292
10624_45_SPINK13_ISK13	SPINK13	rs71615484	chr3	49480866	G	A	-0.0443	0.007803	0.38305	1.37e-08	35331	TRUE	reported	textfile	0.000911449	32.23
10624_45_SPINK13_ISK13	SPINK13	rs13217434	chr6	32617611	C	G	0.0453	0.008084	0.32081	2.1e-08	35427	TRUE	reported	textfile	0.000885574	31.3993
10627_87_APLP2_APLP2	APLP2	rs73583419	chr11	130069495	A	C	0.2786	0.016588	0.06312	2.64e-63	35359	TRUE	reported	textfile	0.0079145	282.065
10627_87_APLP2_APLP2	APLP2	rs1326273	chr1	198655170	TTTTTTTTT	GTTTTTTTT	0.0501	0.008233	0.43604	1.16e-09	35331	TRUE	reported	textfile	0.001047	37.0284
10627_87_APLP2_APLP2	APLP2	rs10822155	chr10	63311455	A	C	0.0596	0.008207	0.43479	3.81e-13	35339	TRUE	reported	textfile	0.00149012	52.735
10627_87_APLP2_APLP2	APLP2	rs741736	chr11	256978	T	C	0.0548	0.009228	0.26382	2.87e-09	35340	TRUE	reported	textfile	0.000996888	35.2632
10627_87_APLP2_APLP2	APLP2	rs775824	chr19	55050202	C	T	0.061	0.010984	0.16338	2.8e-08	35369	TRUE	reported	textfile	0.000871239	30.84
10627_87_APLP2_APLP2	APLP2	rs1071960	chr22	42953626	C	T	-0.0499	0.008958	0.29144	2.55e-08	35362	TRUE	reported	textfile	0.000876721	31.028
10627_87_APLP2_APLP2	APLP2	rs367768	chr5	122855431	A	C	-0.0511	0.008166	0.49157	3.9e-10	35342	TRUE	reported	textfile	0.00110675	39.156
10627_87_APLP2_APLP2	APLP2	rs199772122	chr7	106711733	CAAAAAAAAAAAAAA	CAAAAAAAAAAAAA	-0.048	0.008192	0.45098	4.66e-09	35343	TRUE	reported	textfile	0.00097046	34.3303
10627_87_APLP2_APLP2	APLP2	rs6993770	chr8	105569300	T	A	-0.12	0.009773	0.22448	1.17e-34	35353	TRUE	reported	textfile	0.00424651	150.759
10630_5_HTATIP2_HTAI2	HTATIP2	rs79225249	chr11	20024031	C	G	0.147	0.018183	0.05609	6.25e-16	35367	TRUE	reported	textfile	0.00184461	65.355
10630_5_HTATIP2_HTAI2	HTATIP2	rs1356981	chr11	20221745	G	A	0.0861	0.008314	0.44745	3.94e-25	35369	TRUE	reported	textfile	0.00302307	107.241
10630_5_HTATIP2_HTAI2	HTATIP2	rs11025480	chr11	20304545	A	G	0.3213	0.009983	0.21333	1e-200	35370	TRUE	reported	textfile	0.028453	1035.8
10630_5_HTATIP2_HTAI2	HTATIP2	rs3758807	chr11	20616985	A	G	-0.1256	0.008676	0.35978	1.71e-47	35371	TRUE	reported	textfile	0.00589016	209.563
10630_5_HTATIP2_HTAI2	HTATIP2	rs1715284	chr11	20665751	T	G	-0.1287	0.010405	0.19712	3.86e-35	35366	TRUE	reported	textfile	0.00430737	152.985
10630_5_HTATIP2_HTAI2	HTATIP2	rs2003174	chr11	20970593	C	G	-0.1066	0.01403	0.09513	3.01e-14	35360	TRUE	reported	textfile	0.00162996	57.7264
10630_5_HTATIP2_HTAI2	HTATIP2	rs368465	chr1	196702851	C	T	-0.073	0.008259	0.39961	9.67e-19	35327	TRUE	reported	textfile	0.0022066	78.1207
10630_5_HTATIP2_HTAI2	HTATIP2	rs34931250	chr17	68883786	T	C	0.1385	0.014814	0.08188	8.84e-21	35360	TRUE	reported	textfile	0.00246587	87.4038
10630_5_HTATIP2_HTAI2	HTATIP2	rs9864801	chr3	165730789	TAGAGAG	TATAGAG	-0.0575	0.008179	0.41936	2.07e-12	35327	TRUE	reported	textfile	0.00139708	49.4209
10630_5_HTATIP2_HTAI2	HTATIP2	rs342294	chr7	106732176	C	T	-0.0492	0.008097	0.45409	1.23e-09	35342	TRUE	reported	textfile	0.00104361	36.9196
10643_16_OLFM3_NOE3	OLFM3	rs10922098	chr1	196695521	T	C	-0.1381	0.008011	0.40011	1.35e-66	35326	TRUE	reported	textfile	0.00834221	297.159
10643_16_OLFM3_NOE3	OLFM3	rs72749892	chr15	92525256	G	A	-0.1523	0.027138	0.02117	2e-08	35363	TRUE	reported	textfile	0.000889833	31.4934
10643_16_OLFM3_NOE3	OLFM3	rs704	chr17	28367840	A	G	0.0668	0.007869	0.49189	2.09e-17	35348	TRUE	reported	textfile	0.00203453	72.0592
10643_16_OLFM3_NOE3	OLFM3	rs2384656	chr2	27609188	G	A	0.0518	0.00946	0.21641	4.36e-08	35361	TRUE	reported	textfile	0.000847197	29.9815
10643_16_OLFM3_NOE3	OLFM3	rs1707652	chr3	165761011	T	C	0.0701	0.008484	0.3102	1.42e-16	35327	TRUE	reported	textfile	0.00192881	68.2669
10643_16_OLFM3_NOE3	OLFM3	rs9501393	chr6	32007072	GGAG	CGAG	0.095	0.010524	0.1548	1.77e-19	35428	TRUE	reported	textfile	0.00229478	81.4819
10643_16_OLFM3_NOE3	OLFM3	rs7774739	chr6	32041524	G	A	0.0868	0.010974	0.17585	2.59e-15	35425	TRUE	reported	textfile	0.00176292	62.5583
10643_16_OLFM3_NOE3	OLFM3	rs77460382	chr6	32504956	A	G	0.0467	0.007657	0.33389	1.07e-09	35413	TRUE	reported	textfile	0.0010493	37.1956
10647_18_ASCC1_ASCC1	ASCC1	rs74746093	chr19	484531	C	T	0.138	0.023365	0.02972	3.5e-09	35301	TRUE	reported	textfile	0.000987212	34.882
10647_18_ASCC1_ASCC1	ASCC1	rs118137024	chr19	990657	T	C	0.2823	0.028897	0.01973	1.53e-22	35308	TRUE	reported	textfile	0.0026957	95.4315
10647_18_ASCC1_ASCC1	ASCC1	rs62269916	chr3	74348841	A	G	0.1254	0.022057	0.03471	1.31e-08	35331	TRUE	reported	textfile	0.000914006	32.3205
10647_18_ASCC1_ASCC1	ASCC1	rs1619994	chr3	165744047	G	A	0.0634	0.00896	0.2807	1.49e-12	35327	TRUE	reported	textfile	0.00141527	50.0654
10647_18_ASCC1_ASCC1	ASCC1	rs2731672	chr5	177415473	C	T	0.0507	0.009289	0.25436	4.82e-08	35350	TRUE	reported	textfile	0.000842021	29.7888
10666_7_GNPTG_GNPTG	GNPTG	rs58894215	chr16	1048778	T	C	0.1725	0.026133	0.02552	4.09e-11	35301	TRUE	reported	textfile	0.00123276	43.5687
10666_7_GNPTG_GNPTG	GNPTG	rs4984644	chr16	1357791	C	T	-0.5174	0.014933	0.07964	1e-200	35305	TRUE	reported	textfile	0.0328852	1200.42
10666_7_GNPTG_GNPTG	GNPTG	rs6600145	chr16	1436397	G	A	-0.1272	0.015258	0.07929	7.63e-17	35305	TRUE	reported	textfile	0.00196467	69.4951
10666_7_GNPTG_GNPTG	GNPTG	rs1132368	chr16	2037561	A	G	0.1162	0.020548	0.04066	1.56e-08	35306	TRUE	reported	textfile	0.000904964	31.9778
10666_7_GNPTG_GNPTG	GNPTG	rs72641004	chr1	11952976	G	C	-0.0882	0.010886	0.17036	5.42e-16	35375	TRUE	reported	textfile	0.00185225	65.6411
10666_7_GNPTG_GNPTG	GNPTG	rs660240	chr1	109275216	C	T	0.0617	0.010114	0.205	1.06e-09	35333	TRUE	reported	textfile	0.00105217	37.2134
10666_7_GNPTG_GNPTG	GNPTG	rs1008764	chr12	89493872	C	T	0.0529	0.009343	0.25345	1.5e-08	35345	TRUE	reported	textfile	0.000906185	32.0563
10666_7_GNPTG_GNPTG	GNPTG	rs4764823	chr12	101825988	A	G	-0.0622	0.009167	0.27829	1.16e-11	35352	TRUE	reported	textfile	0.00130061	46.0364
10666_7_GNPTG_GNPTG	GNPTG	rs9928413	chr16	71967211	A	G	0.0608	0.010578	0.18655	9.04e-09	35364	TRUE	reported	textfile	0.000933325	33.0351
10666_7_GNPTG_GNPTG	GNPTG	rs12945299	chr17	7176748	ACGCT	ACACT	0.0918	0.00996	0.21475	3.05e-20	35358	TRUE	reported	textfile	0.00239683	84.9458
10666_7_GNPTG_GNPTG	GNPTG	rs143501783	chr17	7897001	C	T	0.2136	0.037064	0.01116	8.26e-09	35361	TRUE	reported	textfile	0.000938352	33.2103
10666_7_GNPTG_GNPTG	GNPTG	rs1861877	chr3	186254922	C	G	-0.0757	0.013059	0.10777	6.75e-09	35345	TRUE	reported	textfile	0.000949798	33.6006
10666_7_GNPTG_GNPTG	GNPTG	rs9272050	chr6	32631294	A	G	0.0502	0.008149	0.46524	7.28e-10	35427	TRUE	reported	textfile	0.00107004	37.9467
10672_75_SFTPB_SP_B	SFTPB	rs114068223	chr2	85320634	C	T	-0.2676	0.027861	0.02417	7.63e-22	35332	TRUE	reported	textfile	0.00260422	92.2474
10672_75_SFTPB_SP_B	SFTPB	rs145297992	chr2	85392300	G	A	-0.1688	0.019964	0.04591	2.78e-17	35332	TRUE	reported	textfile	0.00201931	71.4867
10672_75_SFTPB_SP_B	SFTPB	rs1130866	chr2	85666618	A	G	-0.3953	0.006683	0.47918	1e-200	35332	TRUE	reported	textfile	0.0901021	3498.53
10672_75_SFTPB_SP_B	SFTPB	rs72925063	chr2	85687420	CAGA	CGGA	0.3322	0.02603	0.0264	2.67e-37	35332	TRUE	reported	textfile	0.00458865	162.864
10672_75_SFTPB_SP_B	SFTPB	rs800245	chr1	196756689	A	G	-0.0564	0.008913	0.31915	2.49e-10	35326	TRUE	reported	textfile	0.0011322	40.0392
10672_75_SFTPB_SP_B	SFTPB	rs35705950	chr11	1219991	T	G	0.0877	0.012565	0.12583	2.96e-12	35340	TRUE	reported	textfile	0.0013766	48.7135
10672_75_SFTPB_SP_B	SFTPB	rs11569415	chr19	6716268	A	G	-0.1286	0.009647	0.24276	1.54e-40	35360	TRUE	reported	textfile	0.00500044	177.694
10672_75_SFTPB_SP_B	SFTPB	rs12468241	chr2	82836468	C	T	-0.07	0.012567	0.1288	2.55e-08	35341	TRUE	reported	textfile	0.000877148	31.0247
10672_75_SFTPB_SP_B	SFTPB	rs71390144	chr2	83697389	CACACACACACACACACACACACACAA	CACAA	-0.1392	0.017493	0.0648	1.75e-15	35333	TRUE	reported	textfile	0.00178892	63.3177
10672_75_SFTPB_SP_B	SFTPB	rs199969223	chr2	95897291	A	G	-0.1549	0.025329	0.02996	9.63e-10	35350	TRUE	reported	textfile	0.00105686	37.3975
10672_75_SFTPB_SP_B	SFTPB	rs11678909	chr2	98359917	C	G	-0.1686	0.029074	0.02179	6.67e-09	35345	TRUE	reported	textfile	0.000950527	33.6264
10675_223_TMX2_TMX2	TMX2	rs114009540	chr1	196158413	A	G	-0.1279	0.021506	0.03606	2.73e-09	35325	TRUE	reported	textfile	0.00100024	35.3669
10675_223_TMX2_TMX2	TMX2	rs10922098	chr1	196695521	T	C	-0.2112	0.008061	0.40011	2.69e-151	35326	TRUE	reported	textfile	0.0190615	686.413
10675_223_TMX2_TMX2	TMX2	rs3900909	chr1	197788716	T	C	0.1284	0.022027	0.03376	5.57e-09	35325	TRUE	reported	textfile	0.000960992	33.9778
10675_223_TMX2_TMX2	TMX2	rs1047286	chr19	6713251	A	G	-0.064	0.009279	0.24066	5.29e-12	35360	TRUE	reported	textfile	0.00134357	47.57
10675_223_TMX2_TMX2	TMX2	rs2686395	chr3	165767231	C	T	-0.1094	0.008549	0.3101	1.71e-37	35327	TRUE	reported	textfile	0.00461412	163.749
10675_223_TMX2_TMX2	TMX2	rs555007	chr6	31882555	C	T	0.1328	0.014776	0.07832	2.53e-19	35429	TRUE	reported	textfile	0.00227475	80.7714
10675_223_TMX2_TMX2	TMX2	rs550671	chr6	31976816	T	C	0.1605	0.011384	0.14045	3.88e-45	35428	TRUE	reported	textfile	0.00557935	198.763
10675_223_TMX2_TMX2	TMX2	rs9272526	chr6	32638792	A	G	0.0615	0.010472	0.14653	4.29e-09	35426	TRUE	reported	textfile	0.000972627	34.4879
10677_9_NDUFB4_NDUB4	NDUFB4	rs145439832	chr1	195058235	A	T	-0.1279	0.021383	0.03851	2.21e-09	35331	TRUE	reported	textfile	0.0010116	35.775
10677_9_NDUFB4_NDUB4	NDUFB4	rs72748420	chr1	196141224	T	C	0.1059	0.015367	0.07417	5.52e-12	35325	TRUE	reported	textfile	0.0013426	47.4886
10677_9_NDUFB4_NDUB4	NDUFB4	rs1329424	chr1	196677046	G	T	-0.2984	0.00816	0.39735	1e-200	35326	TRUE	reported	textfile	0.0364742	1337.19
10677_9_NDUFB4_NDUB4	NDUFB4	rs3900909	chr1	197788716	T	C	0.1741	0.022437	0.03376	8.52e-15	35325	TRUE	reported	textfile	0.00170156	60.2065
10677_9_NDUFB4_NDUB4	NDUFB4	rs10801660	chr1	198272225	A	G	0.0868	0.012591	0.11574	5.43e-12	35333	TRUE	reported	textfile	0.00134324	47.522
10677_9_NDUFB4_NDUB4	NDUFB4	rs9282801	chr17	27769447	A	C	0.0667	0.008505	0.35559	4.42e-15	35346	TRUE	reported	textfile	0.00173703	61.5005
10677_9_NDUFB4_NDUB4	NDUFB4	rs117340335	chr17	27977733	G	C	-0.1532	0.023781	0.03073	1.18e-10	35348	TRUE	reported	textfile	0.00117269	41.4985
10677_9_NDUFB4_NDUB4	NDUFB4	rs11272957	chr17	28245826	TTTGTTCCAAACCCC	T	-0.2455	0.008102	0.44349	1e-200	35347	TRUE	reported	textfile	0.025318	918.108
10677_9_NDUFB4_NDUB4	NDUFB4	rs1160610	chr17	33048645	A	C	-0.0513	0.008137	0.44388	2.9e-10	35360	TRUE	reported	textfile	0.00112281	39.7449
10677_9_NDUFB4_NDUB4	NDUFB4	rs1047286	chr19	6713251	A	G	-0.0613	0.009393	0.24066	6.76e-11	35360	TRUE	reported	textfile	0.00120303	42.588
10677_9_NDUFB4_NDUB4	NDUFB4	rs1707652	chr3	165761011	T	C	0.1232	0.008667	0.3102	7.45e-46	35327	TRUE	reported	textfile	0.00568722	202.05
10677_9_NDUFB4_NDUB4	NDUFB4	rs73169117	chr3	167217620	T	C	0.0713	0.012746	0.11405	2.22e-08	35342	TRUE	reported	textfile	0.000884618	31.2901
10677_9_NDUFB4_NDUB4	NDUFB4	rs1265941	chr6	31904575	C	A	0.1797	0.015482	0.07271	3.8e-31	35429	TRUE	reported	textfile	0.00378822	134.715
10677_9_NDUFB4_NDUB4	NDUFB4	rs550671	chr6	31976816	T	C	0.2223	0.011536	0.14045	9.63e-83	35428	TRUE	reported	textfile	0.0103727	371.316
10677_9_NDUFB4_NDUB4	NDUFB4	rs112164276	chr6	32481499	G	A	0.1097	0.015499	0.07336	1.47e-12	35427	TRUE	reported	textfile	0.00141208	50.0935
10677_9_NDUFB4_NDUB4	NDUFB4	rs41548618	chr6	32521968	G	C	0.0631	0.008667	0.35223	3.32e-13	35426	TRUE	reported	textfile	0.001494	53.0025
10693_43_KLRG2_KLRG2	KLRG2	rs79697519	chr14	105115677	T	C	0.2063	0.033703	0.01312	9.3e-10	35102	TRUE	reported	textfile	0.00106627	37.4659
10693_43_KLRG2_KLRG2	KLRG2	rs111360378	chr14	105360836	T	C	0.1323	0.016975	0.05878	6.51e-15	35094	TRUE	reported	textfile	0.00172789	60.7401
10693_43_KLRG2_KLRG2	KLRG2	rs10444770	chr14	105646201	T	C	0.0464	0.008416	0.33737	3.52e-08	35087	TRUE	reported	textfile	0.00086557	30.3948
10693_43_KLRG2_KLRG2	KLRG2	rs142678764	chr14	105774396	G	A	0.0786	0.012739	0.11056	6.84e-10	34957	TRUE	reported	textfile	0.00108785	38.0671
10693_43_KLRG2_KLRG2	KLRG2	rs34894886	chr14	105955664	T	C	0.2771	0.008155	0.37777	1e-200	34954	TRUE	reported	textfile	0.0319753	1154.52
10693_43_KLRG2_KLRG2	KLRG2	rs9268560	chr6	32421735	G	C	0.0559	0.007902	0.43602	1.51e-12	35427	TRUE	reported	textfile	0.00141059	50.0409
10695_12_WFDC10B_WF10B	WFDC10B	rs10922098	chr1	196695521	T	C	-0.0527	0.007996	0.40011	4.37e-11	35326	TRUE	reported	textfile	0.00122814	43.4361
10695_12_WFDC10B_WF10B	WFDC10B	rs11085197	chr19	6713164	C	G	0.0619	0.00916	0.24055	1.4e-11	35360	TRUE	reported	textfile	0.00128979	45.6631
10695_12_WFDC10B_WF10B	WFDC10B	rs41547217	chr6	32521980	G	C	0.0437	0.00795	0.48969	3.86e-08	35427	TRUE	reported	textfile	0.000852166	30.2137
10700_10_IGSF11_IGS11	IGSF11	rs3761959	chr1	157699488	T	C	0.0538	0.007898	0.41639	9.64e-12	35353	TRUE	reported	textfile	0.00131079	46.3987
10700_10_IGSF11_IGS11	IGSF11	rs61804164	chr1	161653235	C	G	-0.0745	0.009991	0.18137	8.88e-14	35339	TRUE	reported	textfile	0.00157093	55.5994
10700_10_IGSF11_IGS11	IGSF11	rs77333309	chr14	105904007	A	G	-0.0914	0.013013	0.10776	2.16e-12	34955	TRUE	reported	textfile	0.00140934	49.3302
10700_10_IGSF11_IGS11	IGSF11	rs9273429	chr6	32659679	A	G	0.0575	0.007896	0.4381	3.3e-13	35427	TRUE	reported	textfile	0.00149464	53.027
10702_1_COL28A1_COSA1	COL28A1	rs767298	chr7	7234953	TAACTAAT	GAACTAAT	0.0473	0.008265	0.41967	1.05e-08	35350	TRUE	reported	textfile	0.000925646	32.7501
10702_1_COL28A1_COSA1	COL28A1	rs12126578	chr1	106947932	C	A	-0.0449	0.008231	0.48174	4.9e-08	35337	TRUE	reported	textfile	0.00084138	29.7552
10702_1_COL28A1_COSA1	COL28A1	rs2129775	chr15	53570496	TACTAATCATCA	TACTAACCATCA	0.052	0.00934	0.25824	2.59e-08	35350	TRUE	reported	textfile	0.000876078	30.9948
10702_1_COL28A1_COSA1	COL28A1	rs12945299	chr17	7176748	ACGCT	ACACT	0.0643	0.010027	0.21475	1.43e-10	35358	TRUE	reported	textfile	0.00116168	41.1202
10702_1_COL28A1_COSA1	COL28A1	rs1050785	chr2	237324109	AAAAAAAAAA	CAAAAAAAAA	0.0645	0.008254	0.4213	5.5e-15	35361	TRUE	reported	textfile	0.00172392	61.0613
10702_1_COL28A1_COSA1	COL28A1	rs2646260	chr2	237369152	G	A	0.0516	0.008864	0.31548	5.83e-09	35343	TRUE	reported	textfile	0.0009579	33.8856
10702_1_COL28A1_COSA1	COL28A1	rs611462	chr21	44821531	A	G	-0.1357	0.024663	0.02813	3.75e-08	35248	TRUE	reported	textfile	0.000858145	30.2721
10702_1_COL28A1_COSA1	COL28A1	rs3088026	chr21	46129699	T	C	-0.0945	0.01416	0.09272	2.49e-11	34723	TRUE	reported	textfile	0.00128104	44.5361
10702_1_COL28A1_COSA1	COL28A1	rs10254101	chr7	151718450	T	C	0.052	0.009193	0.26853	1.55e-08	35360	TRUE	reported	textfile	0.000904039	31.9939
10703_203_SUDS3_SDS3	SUDS3	rs10922098	chr1	196695521	T	C	-0.1213	0.008089	0.40011	7.86e-51	35326	TRUE	reported	textfile	0.00632531	224.857
10703_203_SUDS3_SDS3	SUDS3	rs11569415	chr19	6716268	A	G	-0.0556	0.00921	0.24276	1.57e-09	35360	TRUE	reported	textfile	0.00102961	36.4423
10703_203_SUDS3_SDS3	SUDS3	rs9864801	chr3	165730789	TAGAGAG	TATAGAG	-0.0585	0.008025	0.41936	3.1e-13	35327	TRUE	reported	textfile	0.00150197	53.137
10703_203_SUDS3_SDS3	SUDS3	rs2634465	chr4	55666449	G	A	-0.0628	0.011447	0.1413	4.11e-08	35346	TRUE	reported	textfile	0.000850797	30.0962
10703_203_SUDS3_SDS3	SUDS3	rs1042663	chr6	31937353	A	G	0.1158	0.013787	0.09002	4.5e-17	35429	TRUE	reported	textfile	0.00198726	70.5429
10703_203_SUDS3_SDS3	SUDS3	rs9501602	chr6	32011488	G	A	0.0894	0.014782	0.08099	1.47e-09	35428	TRUE	reported	textfile	0.00103137	36.575
10708_3_GNRH2_GON2	GNRH2	rs2296236	chr20	3039444	T	C	-0.2021	0.010378	0.16991	1.84e-84	35366	TRUE	reported	textfile	0.0106093	379.211
10708_3_GNRH2_GON2	GNRH2	rs6115777	chr20	3067673	G	T	-0.0574	0.008023	0.40236	8.41e-13	35362	TRUE	reported	textfile	0.00144539	51.183
10708_3_GNRH2_GON2	GNRH2	rs10922098	chr1	196695521	T	C	-0.0704	0.008036	0.40011	1.94e-18	35326	TRUE	reported	textfile	0.00216785	76.7434
10708_3_GNRH2_GON2	GNRH2	rs11845659	chr14	106127116	T	C	-0.05	0.008079	0.42023	6.05e-10	34955	TRUE	reported	textfile	0.00109456	38.3001
10708_3_GNRH2_GON2	GNRH2	rs6445180	chr3	166042910	CATTATTTG	CATTATTTT	0.0463	0.007949	0.41731	5.73e-09	35329	TRUE	reported	textfile	0.000959376	33.9244
10710_23_ZPBP2_ZPBP2	ZPBP2	rs10922098	chr1	196695521	T	C	-0.0504	0.007911	0.40011	1.88e-10	35326	TRUE	reported	textfile	0.00114764	40.5858
10710_23_ZPBP2_ZPBP2	ZPBP2	rs67399078	chr6	32642504	TGGGGG	CTGGGG	0.0549	0.007913	0.39943	3.97e-12	35427	TRUE	reported	textfile	0.00135687	48.1324
10710_23_ZPBP2_ZPBP2	ZPBP2	rs7749543	chr6	32783639	T	G	0.0678	0.012338	0.11083	3.91e-08	35426	TRUE	reported	textfile	0.000851682	30.1957
10710_23_ZPBP2_ZPBP2	ZPBP2	rs10869516	chr9	75152655	C	T	0.0473	0.007973	0.3724	2.99e-09	35342	TRUE	reported	textfile	0.000994845	35.1928
10714_7_ACE_ACE	ACE	rs188635580	chr17	62773581	C	T	-0.2002	0.023918	0.03089	5.75e-17	35356	TRUE	reported	textfile	0.00197768	70.0574
10714_7_ACE_ACE	ACE	rs4968748	chr17	62992139	A	G	-0.3472	0.009319	0.25149	1e-200	35357	TRUE	reported	textfile	0.0377765	1388.02
10714_7_ACE_ACE	ACE	rs4277404	chr17	63515392	T	C	0.2989	0.020415	0.04118	1.53e-48	35356	TRUE	reported	textfile	0.00602649	214.352
10714_7_ACE_ACE	ACE	rs142377191	chr17	63571809	A	G	0.2677	0.025084	0.02894	1.38e-26	35356	TRUE	reported	textfile	0.00321102	113.888
10714_7_ACE_ACE	ACE	rs111725844	chr17	63720642	T	C	0.3298	0.01681	0.06264	1.07e-85	35356	TRUE	reported	textfile	0.0107696	384.894
10714_7_ACE_ACE	ACE	rs150241958	chr17	63730575	G	A	0.3369	0.032051	0.01596	7.65e-26	35356	TRUE	reported	textfile	0.00311531	110.483
10714_7_ACE_ACE	ACE	rs2584622	chr17	63832807	A	G	0.195	0.016092	0.07002	8.5e-34	35355	TRUE	reported	textfile	0.00413617	146.833
10714_7_ACE_ACE	ACE	rs3744287	chr17	63918558	G	A	0.2324	0.040758	0.01112	1.18e-08	35354	TRUE	reported	textfile	0.000918774	32.5104
10714_7_ACE_ACE	ACE	rs75163181	chr17	64011027	C	A	-0.3899	0.032322	0.01711	1.66e-33	35351	TRUE	reported	textfile	0.00409944	145.508
10714_7_ACE_ACE	ACE	rs79593721	chr17	64298765	T	C	-0.1963	0.02389	0.03107	2.09e-16	35356	TRUE	reported	textfile	0.00190597	67.5124
10714_7_ACE_ACE	ACE	rs144762318	chr17	64326232	T	C	0.1877	0.024206	0.02923	8.88e-15	35356	TRUE	reported	textfile	0.00169778	60.1254
10714_7_ACE_ACE	ACE	rs611593	chr11	126318484	T	G	-0.0745	0.010494	0.17524	1.25e-12	35364	TRUE	reported	textfile	0.00142315	50.3971
10714_7_ACE_ACE	ACE	rs35166255	chr11	126431861	A	G	0.2641	0.020251	0.0367	7.11e-39	35359	TRUE	reported	textfile	0.00478696	170.067
10714_7_ACE_ACE	ACE	rs12945299	chr17	7176748	ACGCT	ACACT	0.0566	0.010127	0.21475	2.29e-08	35358	TRUE	reported	textfile	0.000882673	31.2354
10714_7_ACE_ACE	ACE	rs143501783	chr17	7897001	C	T	0.2169	0.037632	0.01116	8.23e-09	35361	TRUE	reported	textfile	0.000938582	33.2185
10714_7_ACE_ACE	ACE	rs189634497	chr17	61332764	C	T	-0.1579	0.018118	0.05431	2.91e-18	35348	TRUE	reported	textfile	0.00214411	75.9485
10714_7_ACE_ACE	ACE	rs74905978	chr17	62011454	G	C	0.2056	0.030176	0.0193	9.54e-12	35356	TRUE	reported	textfile	0.00131126	46.4193
10714_7_ACE_ACE	ACE	rs8103531	chr19	41386069	T	C	0.0439	0.007934	0.43807	3.15e-08	35360	TRUE	reported	textfile	0.000865081	30.614
10714_7_ACE_ACE	ACE	rs3205136	chr9	133251244	A	C	0.2238	0.013333	0.09869	3.12e-63	35355	TRUE	reported	textfile	0.00790617	281.734
10714_7_ACE_ACE	ACE	rs600038	chr9	133276354	T	C	0.3376	0.010929	0.15311	1e-200	35359	TRUE	reported	textfile	0.0262772	954.156
10714_7_ACE_ACE	ACE	rs117608058	chr9	133540282	A	G	-0.1819	0.025397	0.02374	7.94e-13	35349	TRUE	reported	textfile	0.00144908	51.2951
10716_35_PSMD5_PSMD5	PSMD5	rs10922098	chr1	196695521	T	C	-0.058	0.007986	0.40011	3.79e-13	35326	TRUE	reported	textfile	0.00149092	52.744
10716_35_PSMD5_PSMD5	PSMD5	rs34160075	chr14	105987878	G	A	0.1195	0.00809	0.4079	2.27e-49	34954	TRUE	reported	textfile	0.00620354	218.179
10716_35_PSMD5_PSMD5	PSMD5	rs2284350	chr3	52788840	C	T	-0.0521	0.007994	0.39076	7.17e-11	35342	TRUE	reported	textfile	0.00120042	42.4739
10716_35_PSMD5_PSMD5	PSMD5	rs3917550	chr7	95305261	A	G	0.0677	0.010806	0.15554	3.73e-10	35337	TRUE	reported	textfile	0.00110952	39.2485
10731_10_HS3ST5_HS3S5	HS3ST5	rs12132412	chr1	21493549	G	A	-0.0487	0.008399	0.34943	6.71e-09	35362	TRUE	reported	textfile	0.000949846	33.6185
10731_10_HS3ST5_HS3S5	HS3ST5	rs7535409	chr1	169537003	G	A	-0.0584	0.008418	0.33792	3.99e-12	35352	TRUE	reported	textfile	0.00135957	48.1264
10731_10_HS3ST5_HS3S5	HS3ST5	rs2420378	chr1	169600680	T	A	-0.0509	0.008379	0.34773	1.24e-09	35348	TRUE	reported	textfile	0.00104288	36.9
10731_10_HS3ST5_HS3S5	HS3ST5	rs1914886	chr17	21393104	A	G	-0.0528	0.008165	0.42279	1e-10	35340	TRUE	reported	textfile	0.00118188	41.8149
10731_10_HS3ST5_HS3S5	HS3ST5	rs704	chr17	28367840	A	G	0.255	0.007922	0.49189	1e-200	35348	TRUE	reported	textfile	0.0284773	1036.06
10731_10_HS3ST5_HS3S5	HS3ST5	rs376533982	chr17	29206025	TTTTATTTATTTATTTATTTATTTA	T	0.1478	0.023342	0.03071	2.42e-10	35349	TRUE	reported	textfile	0.00113293	40.0911
10731_10_HS3ST5_HS3S5	HS3ST5	rs36020655	chr17	29232546	AT	A	0.1322	0.018752	0.04899	1.79e-12	35349	TRUE	reported	textfile	0.00140404	49.6985
10731_10_HS3ST5_HS3S5	HS3ST5	rs429358	chr19	44908684	C	T	-0.0997	0.010634	0.17407	6.87e-21	35356	TRUE	reported	textfile	0.00248002	87.8967
10731_10_HS3ST5_HS3S5	HS3ST5	rs35136575	chr19	44935906	G	C	-0.0624	0.008844	0.28501	1.72e-12	35356	TRUE	reported	textfile	0.00140604	49.7791
10734_339_GAL3ST2_G3ST2	GAL3ST2	rs72748420	chr1	196141224	T	C	0.0917	0.015358	0.07417	2.36e-09	35325	TRUE	reported	textfile	0.00100821	35.6488
10734_339_GAL3ST2_G3ST2	GAL3ST2	rs1329424	chr1	196677046	G	T	-0.2716	0.008175	0.39735	1e-200	35326	TRUE	reported	textfile	0.0302989	1103.72
10734_339_GAL3ST2_G3ST2	GAL3ST2	rs3900909	chr1	197788716	T	C	0.1589	0.022422	0.03376	1.37e-12	35325	TRUE	reported	textfile	0.00141971	50.2197
10734_339_GAL3ST2_G3ST2	GAL3ST2	rs10801660	chr1	198272225	A	G	0.082	0.012584	0.11574	7.21e-11	35333	TRUE	reported	textfile	0.0012003	42.4586
10734_339_GAL3ST2_G3ST2	GAL3ST2	rs35136575	chr19	44935906	G	C	-0.0659	0.008933	0.28501	1.62e-13	35356	TRUE	reported	textfile	0.0015369	54.4191
10734_339_GAL3ST2_G3ST2	GAL3ST2	rs111696008	chr2	216622986	A	G	-0.1615	0.026773	0.02443	1.62e-09	35347	TRUE	reported	textfile	0.00102837	36.3853
10734_339_GAL3ST2_G3ST2	GAL3ST2	rs144202860	chr2	216625740	A	G	-0.1954	0.035836	0.01274	4.96e-08	35347	TRUE	reported	textfile	0.000840412	29.7294
10734_339_GAL3ST2_G3ST2	GAL3ST2	rs2686395	chr3	165767231	C	T	-0.1455	0.008674	0.3101	3.77e-63	35327	TRUE	reported	textfile	0.00790196	281.36
10734_339_GAL3ST2_G3ST2	GAL3ST2	rs1265941	chr6	31904575	C	A	0.1642	0.015495	0.07271	3.07e-26	35429	TRUE	reported	textfile	0.00315958	112.289
10734_339_GAL3ST2_G3ST2	GAL3ST2	rs550671	chr6	31976816	T	C	0.1891	0.011555	0.14045	3.41e-60	35428	TRUE	reported	textfile	0.00750284	267.805
10734_339_GAL3ST2_G3ST2	GAL3ST2	rs9269234	chr6	32484011	C	G	0.075	0.010851	0.16699	4.79e-12	35427	TRUE	reported	textfile	0.00134668	47.7704
10737_96_SERPINB1_Serpin_B1	SERPINB1	rs2293772	chr6	2835597	G	A	0.0792	0.008228	0.40397	6.23e-22	35348	TRUE	reported	textfile	0.00261433	92.6483
10737_96_SERPINB1_Serpin_B1	SERPINB1	rs10922094	chr1	196692375	CATTA	GATTA	-0.09	0.008222	0.40155	6.96e-28	35327	TRUE	reported	textfile	0.00338028	119.813
10737_96_SERPINB1_Serpin_B1	SERPINB1	rs9971407	chr11	65130754	T	C	-0.0691	0.009334	0.24858	1.33e-13	35351	TRUE	reported	textfile	0.00154791	54.8019
10737_96_SERPINB1_Serpin_B1	SERPINB1	rs6445180	chr3	166042910	CATTATTTG	CATTATTTT	0.0488	0.008139	0.41731	2.02e-09	35329	TRUE	reported	textfile	0.00101654	35.9479
10737_96_SERPINB1_Serpin_B1	SERPINB1	rs4713498	chr6	32043539	T	G	0.0917	0.01661	0.06413	3.38e-08	35429	TRUE	reported	textfile	0.000859542	30.4772
10748_216_PCDHB2_PCDB2	PCDHB2	rs10922098	chr1	196695521	T	C	-0.1919	0.007991	0.40011	1.95e-127	35326	TRUE	reported	textfile	0.0160628	576.664
10748_216_PCDHB2_PCDB2	PCDHB2	rs7084817	chr10	7732395	G	C	-0.1708	0.021784	0.03465	4.48e-15	35351	TRUE	reported	textfile	0.00173598	61.4718
10748_216_PCDHB2_PCDB2	PCDHB2	rs11064498	chr12	7064203	G	A	-0.0815	0.011848	0.1306	6.04e-12	35378	TRUE	reported	textfile	0.00133571	47.3152
10748_216_PCDHB2_PCDB2	PCDHB2	rs56317765	chr20	37489853	T	C	0.0617	0.0109	0.15401	1.51e-08	35357	TRUE	reported	textfile	0.000905417	32.04
10748_216_PCDHB2_PCDB2	PCDHB2	rs11720167	chr3	165768357	G	T	0.0997	0.009998	0.19032	2.03e-23	35327	TRUE	reported	textfile	0.00280696	99.435
10748_216_PCDHB2_PCDB2	PCDHB2	rs3863087	chr3	165792099	A	G	-0.0831	0.01358	0.09559	9.4e-10	35326	TRUE	reported	textfile	0.00105888	37.4436
10748_216_PCDHB2_PCDB2	PCDHB2	rs550671	chr6	31976816	T	C	0.1495	0.011286	0.14045	4.72e-40	35428	TRUE	reported	textfile	0.00492845	175.46
10748_216_PCDHB2_PCDB2	PCDHB2	rs9469195	chr6	32617235	G	C	0.0698	0.00809	0.37544	6.22e-18	35427	TRUE	reported	textfile	0.00209685	74.4371
10748_216_PCDHB2_PCDB2	PCDHB2	rs9272526	chr6	32638792	A	G	0.061	0.010381	0.14653	4.2e-09	35426	TRUE	reported	textfile	0.000973724	34.5268
10752_8_CDYL2_CDYL2	CDYL2	rs10922098	chr1	196695521	T	C	-0.0634	0.008247	0.40011	1.5e-14	35326	TRUE	reported	textfile	0.00167019	59.0965
10752_8_CDYL2_CDYL2	CDYL2	rs4452009	chr17	21391421	A	C	-0.0459	0.008131	0.49803	1.65e-08	35340	TRUE	reported	textfile	0.000900906	31.8649
10752_8_CDYL2_CDYL2	CDYL2	rs704	chr17	28367840	A	G	0.177	0.008055	0.49189	5.2e-107	35348	TRUE	reported	textfile	0.0134759	482.826
10752_8_CDYL2_CDYL2	CDYL2	rs62083752	chr17	58290785	T	C	-0.0946	0.012337	0.12173	1.74e-14	35357	TRUE	reported	textfile	0.00166022	58.7948
10752_8_CDYL2_CDYL2	CDYL2	rs9501393	chr6	32007072	GGAG	CGAG	0.0631	0.010819	0.1548	5.47e-09	35428	TRUE	reported	textfile	0.000959226	34.0142
10752_8_CDYL2_CDYL2	CDYL2	rs2299257	chr7	95313453	C	A	0.0467	0.008352	0.37897	2.25e-08	35337	TRUE	reported	textfile	0.000883973	31.2628
10753_31_ADAM7_ADAM7	ADAM7	rs71427346	chr14	106544067	G	A	0.0704	0.009218	0.25917	2.22e-14	34955	TRUE	reported	textfile	0.00166586	58.324
10753_31_ADAM7_ADAM7	ADAM7	rs113954333	chr17	28251133	C	T	-0.1287	0.013544	0.09416	2.06e-21	35348	TRUE	reported	textfile	0.00254795	90.2898
10753_31_ADAM7_ADAM7	ADAM7	rs241777	chr17	28306590	T	C	-0.2392	0.007812	0.45532	1e-200	35348	TRUE	reported	textfile	0.0258383	937.504
10753_31_ADAM7_ADAM7	ADAM7	rs36020655	chr17	29232546	AT	A	0.1065	0.018423	0.04899	7.44e-09	35349	TRUE	reported	textfile	0.000944476	33.416
10754_113_PROK2_Prokineticin_2	PROK2	rs2686274	chr3	71262190	T	C	-0.0963	0.010238	0.2316	5.16e-21	35339	TRUE	reported	textfile	0.00249737	88.4703
10754_113_PROK2_Prokineticin_2	PROK2	rs6549404	chr3	71715045	A	T	-0.1543	0.009687	0.27595	3.98e-57	35333	TRUE	reported	textfile	0.0071296	253.705
10754_113_PROK2_Prokineticin_2	PROK2	rs4677042	chr3	71732550	G	C	0.6182	0.009301	0.1278	1e-200	35333	TRUE	reported	textfile	0.111136	4417.48
10754_113_PROK2_Prokineticin_2	PROK2	rs17009077	chr3	71892003	G	A	-0.1229	0.00955	0.28852	6.73e-38	35335	TRUE	reported	textfile	0.0046651	165.605
10754_113_PROK2_Prokineticin_2	PROK2	rs9809964	chr3	72628421	A	C	0.1303	0.019962	0.04747	6.69e-11	35335	TRUE	reported	textfile	0.00120435	42.6046
10754_113_PROK2_Prokineticin_2	PROK2	rs56318703	chr10	909566	T	C	0.081	0.009696	0.24229	6.59e-17	35167	TRUE	reported	textfile	0.00198056	69.7847
10754_113_PROK2_Prokineticin_2	PROK2	rs10896415	chr11	69071866	A	G	-0.0577	0.008611	0.37201	2.08e-11	35354	TRUE	reported	textfile	0.0012684	44.8973
10754_113_PROK2_Prokineticin_2	PROK2	rs2511241	chr11	73234296	T	C	0.2998	0.014634	0.08753	2.84e-93	35354	TRUE	reported	textfile	0.011732	419.675
10754_113_PROK2_Prokineticin_2	PROK2	rs3809627	chr16	30091839	A	C	0.0479	0.008451	0.42241	1.44e-08	35360	TRUE	reported	textfile	0.000907712	32.124
10754_113_PROK2_Prokineticin_2	PROK2	rs9898547	chr17	39979773	T	G	-0.1002	0.008386	0.44771	6.66e-33	35367	TRUE	reported	textfile	0.00402048	142.758
10754_113_PROK2_Prokineticin_2	PROK2	rs62135367	chr2	43116519	G	C	0.0551	0.009385	0.2726	4.34e-09	35348	TRUE	reported	textfile	0.000974196	34.4675
10754_113_PROK2_Prokineticin_2	PROK2	rs116198731	chr3	69474148	C	T	0.1893	0.034111	0.01599	2.86e-08	35340	TRUE	reported	textfile	0.000870698	30.7955
10754_113_PROK2_Prokineticin_2	PROK2	rs138866676	chr3	70273106	T	C	0.1832	0.026856	0.02635	9e-12	35342	TRUE	reported	textfile	0.00131494	46.5311
10754_113_PROK2_Prokineticin_2	PROK2	rs4264815	chr4	152743406	C	T	-0.0527	0.008497	0.41442	5.57e-10	35364	TRUE	reported	textfile	0.00108657	38.465
10754_113_PROK2_Prokineticin_2	PROK2	rs1071649	chr6	31271337	T	G	-0.0753	0.010055	0.22009	6.96e-14	35427	TRUE	reported	textfile	0.00158054	56.0791
10754_113_PROK2_Prokineticin_2	PROK2	rs9266228	chr6	31357543	C	G	-0.0788	0.008382	0.49096	5.39e-21	35428	TRUE	reported	textfile	0.00248845	88.3756
10758_2_KERA_KERA	KERA	rs10922094	chr1	196692375	CATTA	GATTA	-0.1171	0.008478	0.40155	2.16e-43	35327	TRUE	reported	textfile	0.00537132	190.767
10758_2_KERA_KERA	KERA	rs4950781	chr1	202591553	G	T	-0.0491	0.008736	0.34329	1.91e-08	35349	TRUE	reported	textfile	0.000892838	31.5873
10758_2_KERA_KERA	KERA	rs142759151	chr1	203218214	GGTCAAGGTCAAGGTCAAGG	GGTCAAGGTCAAGG	-0.0551	0.008955	0.31305	7.61e-10	35353	TRUE	reported	textfile	0.00106975	37.8571
10758_2_KERA_KERA	KERA	rs10920636	chr1	203402861	A	G	0.2496	0.008231	0.4918	1e-200	35357	TRUE	reported	textfile	0.0253488	919.516
10758_2_KERA_KERA	KERA	rs117861214	chr10	54963317	A	T	-0.1154	0.020789	0.04192	2.84e-08	35341	TRUE	reported	textfile	0.000871138	30.812
10758_2_KERA_KERA	KERA	rs186033146	chr12	104377858	T	C	-0.1666	0.020307	0.0428	2.32e-16	35348	TRUE	reported	textfile	0.0019005	67.3029
10758_2_KERA_KERA	KERA	rs1362245	chr2	229265954	A	G	0.0523	0.009181	0.28531	1.22e-08	35347	TRUE	reported	textfile	0.000917217	32.4488
10758_2_KERA_KERA	KERA	rs2686395	chr3	165767231	C	T	-0.0662	0.008929	0.3101	1.23e-13	35327	TRUE	reported	textfile	0.00155356	54.9649
10758_2_KERA_KERA	KERA	rs1265941	chr6	31904575	C	A	0.1027	0.015899	0.07271	1.05e-10	35429	TRUE	reported	textfile	0.00117633	41.7231
10758_2_KERA_KERA	KERA	rs550671	chr6	31976816	T	C	0.1035	0.011873	0.14045	2.84e-18	35428	TRUE	reported	textfile	0.00214034	75.9863
10760_107_GRIA4_GRIA4	GRIA4	rs9280648	chr6	29683259	CATTTTTTTTTTTTT	CTTTTTTTTTTTT	0.0733	0.0119	0.14192	7.29e-10	35425	TRUE	reported	textfile	0.00106989	37.9393
10760_107_GRIA4_GRIA4	GRIA4	rs56194989	chr6	31235376	C	A	0.2144	0.038341	0.012	2.25e-08	35427	TRUE	reported	textfile	0.000881871	31.2679
10760_107_GRIA4_GRIA4	GRIA4	rs72548024	chr6	31832870	ATATT	ATTT	0.1297	0.010985	0.16365	3.6e-32	35427	TRUE	reported	textfile	0.00391958	139.398
10760_107_GRIA4_GRIA4	GRIA4	rs115884658	chr6	31896761	A	G	-0.2478	0.020047	0.04295	4.25e-35	35429	TRUE	reported	textfile	0.00429414	152.785
10760_107_GRIA4_GRIA4	GRIA4	rs62395855	chr6	31917132	T	C	0.1751	0.027827	0.02271	3.13e-10	35429	TRUE	reported	textfile	0.00111634	39.5927
10760_107_GRIA4_GRIA4	GRIA4	rs181063261	chr6	31933008	T	C	-0.4383	0.018695	0.05001	1.52e-121	35429	TRUE	reported	textfile	0.0152773	549.626
10760_107_GRIA4_GRIA4	GRIA4	rs2284179	chr6	31974114	G	T	0.3241	0.021459	0.03718	1.54e-51	35429	TRUE	reported	textfile	0.00639725	228.094
10760_107_GRIA4_GRIA4	GRIA4	rs451652	chr6	32041507	A	G	0.2183	0.012303	0.13221	1.95e-70	35425	TRUE	reported	textfile	0.00880913	314.819
10760_107_GRIA4_GRIA4	GRIA4	rs7774739	chr6	32041524	G	A	0.1886	0.011403	0.17585	1.92e-61	35425	TRUE	reported	textfile	0.00766292	273.54
10760_107_GRIA4_GRIA4	GRIA4	rs13196283	chr6	32675846	A	C	0.1758	0.030881	0.01708	1.25e-08	35426	TRUE	reported	textfile	0.000913978	32.4064
10760_107_GRIA4_GRIA4	GRIA4	rs9501265	chr6	33090511	G	A	-0.1039	0.017312	0.05985	1.95e-09	35425	TRUE	reported	textfile	0.00101575	36.0174
10761_5_TMED2_TMED2	TMED2	rs10922094	chr1	196692375	CATTA	GATTA	-0.118	0.008038	0.40155	8.61e-49	35327	TRUE	reported	textfile	0.00606345	215.498
10761_5_TMED2_TMED2	TMED2	rs1355538	chr3	165787389	G	A	-0.0689	0.008042	0.39847	1.06e-17	35326	TRUE	reported	textfile	0.00207355	73.3983
10761_5_TMED2_TMED2	TMED2	rs454212	chr6	31966595	T	C	0.0881	0.011361	0.13896	8.87e-15	35428	TRUE	reported	textfile	0.00169448	60.1304
10761_5_TMED2_TMED2	TMED2	rs34927613	chr6	32632434	A	G	0.0526	0.008585	0.29339	8.96e-10	35427	TRUE	reported	textfile	0.00105851	37.5376
10762_2_KLRG2_KLRG2	KLRG2	rs10922098	chr1	196695521	T	C	-0.0741	0.008177	0.40011	1.28e-19	35326	TRUE	reported	textfile	0.00231924	82.1153
10762_2_KLRG2_KLRG2	KLRG2	rs142860569	chr1	206823039	T	C	0.103	0.017074	0.05869	1.61e-09	35362	TRUE	reported	textfile	0.00102807	36.3898
10762_2_KLRG2_KLRG2	KLRG2	rs2808466	chr1	207100406	C	T	0.2891	0.012694	0.11154	8.18e-115	35357	TRUE	reported	textfile	0.0144577	518.65
10762_2_KLRG2_KLRG2	KLRG2	rs2491393	chr1	207126914	G	A	0.0786	0.008568	0.32234	4.56e-20	35357	TRUE	reported	textfile	0.00237453	84.1515
10762_2_KLRG2_KLRG2	KLRG2	rs1107080	chr9	114329677	G	C	-0.0786	0.01305	0.10966	1.71e-09	35349	TRUE	reported	textfile	0.00102518	36.2743
10772_21_CSGALNACT2_CGAT2	CSGALNACT2	rs2435382	chr10	43181651	T	A	-0.1148	0.008361	0.33153	6.61e-43	35316	TRUE	reported	textfile	0.00530987	188.514
10772_21_CSGALNACT2_CGAT2	CSGALNACT2	rs10922098	chr1	196695521	T	C	-0.15	0.008042	0.40011	1.2e-77	35326	TRUE	reported	textfile	0.00975223	347.88
10772_21_CSGALNACT2_CGAT2	CSGALNACT2	rs6542680	chr2	3592552	T	C	-0.124	0.010201	0.18362	5.32e-34	35320	TRUE	reported	textfile	0.00416605	147.752
10772_21_CSGALNACT2_CGAT2	CSGALNACT2	rs1355538	chr3	165787389	G	A	-0.0693	0.008048	0.39847	7.27e-18	35326	TRUE	reported	textfile	0.00209452	74.1423
10772_21_CSGALNACT2_CGAT2	CSGALNACT2	rs550671	chr6	31976816	T	C	0.1092	0.011329	0.14045	5.49e-22	35428	TRUE	reported	textfile	0.00261564	92.9047
10772_21_CSGALNACT2_CGAT2	CSGALNACT2	rs62404084	chr6	32635544	T	C	0.0591	0.00962	0.21057	8.09e-10	35427	TRUE	reported	textfile	0.00106421	37.7399
10781_19_CLEC4G_CLC4G	CLEC4G	rs117133715	chr19	7736670	CCTTT	CCTTC	0.2029	0.015715	0.0746	3.88e-38	35357	TRUE	reported	textfile	0.00469264	166.69
10781_19_CLEC4G_CLC4G	CLEC4G	rs62122042	chr2	20522215	A	T	-0.074	0.013171	0.10816	1.93e-08	35358	TRUE	reported	textfile	0.000891971	31.5647
10781_19_CLEC4G_CLC4G	CLEC4G	rs1801701	chr2	21005955	T	C	-0.3709	0.012024	0.12795	1e-200	35361	TRUE	reported	textfile	0.0262035	951.461
10781_19_CLEC4G_CLC4G	CLEC4G	rs115256181	chr2	22085884	TAAAAT	AAAAAT	-0.078	0.013573	0.10276	9.09e-09	35355	TRUE	reported	textfile	0.000933214	33.0227
10781_19_CLEC4G_CLC4G	CLEC4G	rs6445035	chr3	165762312	A	G	0.1356	0.010388	0.1904	6.07e-39	35327	TRUE	reported	textfile	0.0048002	170.385
10781_19_CLEC4G_CLC4G	CLEC4G	rs3863087	chr3	165792099	A	G	-0.1104	0.014133	0.09559	5.65e-15	35326	TRUE	reported	textfile	0.00172435	61.0162
10781_19_CLEC4G_CLC4G	CLEC4G	rs79428469	chr6	32634257	C	T	0.054	0.008913	0.2926	1.37e-09	35427	TRUE	reported	textfile	0.00103504	36.7042
10781_19_CLEC4G_CLC4G	CLEC4G	rs78810414	chr8	20013602	T	C	-0.0908	0.01439	0.08751	2.79e-10	35356	TRUE	reported	textfile	0.00112486	39.8131
10785_8_LRRC52_LRC52	LRRC52	rs61801825	chr1	161599096	G	A	-0.0769	0.013118	0.09435	4.57e-09	35339	TRUE	reported	textfile	0.000971496	34.3631
10785_8_LRRC52_LRC52	LRRC52	rs111653192	chr14	105673116	A	G	-0.0887	0.015877	0.06881	2.32e-08	35088	TRUE	reported	textfile	0.000888721	31.2094
10785_8_LRRC52_LRC52	LRRC52	rs12589177	chr14	106782999	G	A	-0.1986	0.007978	0.41862	8.53e-137	34954	TRUE	reported	textfile	0.0174197	619.649
10785_8_LRRC52_LRC52	LRRC52	rs61997798	chr14	106821535	T	C	0.1346	0.017527	0.05376	1.6e-14	34914	TRUE	reported	textfile	0.00168633	58.9726
10785_8_LRRC52_LRC52	LRRC52	rs41547217	chr6	32521980	G	C	0.057	0.00787	0.48969	4.4e-13	35427	TRUE	reported	textfile	0.00147851	52.4537
10798_4_CD300E_CLM2	CD300E	rs10922094	chr1	196692375	CATTA	GATTA	-0.114	0.00803	0.40155	9.57e-46	35327	TRUE	reported	textfile	0.00567285	201.537
10798_4_CD300E_CLM2	CD300E	rs1555405	chr14	100710432	A	G	-0.0511	0.00861	0.30381	2.93e-09	35368	TRUE	reported	textfile	0.00099493	35.2218
10798_4_CD300E_CLM2	CD300E	rs1706435	chr3	165743688	G	A	0.0697	0.00815	0.36981	1.21e-17	35327	TRUE	reported	textfile	0.00206607	73.1351
10798_4_CD300E_CLM2	CD300E	rs9501600	chr6	32009122	T	C	0.0957	0.011421	0.15016	5.32e-17	35428	TRUE	reported	textfile	0.00197792	70.2087
10800_15_SERPINH1_Collagen_binding_protein	SERPINH1	rs514887	chr11	75581004	A	G	0.1232	0.008064	0.44086	1.07e-52	35360	TRUE	reported	textfile	0.00655769	233.397
10800_15_SERPINH1_Collagen_binding_protein	SERPINH1	rs594708	chr11	75690770	ACAG	GCAG	0.0812	0.008797	0.29394	2.71e-20	35363	TRUE	reported	textfile	0.00240353	85.1958
10800_15_SERPINH1_Collagen_binding_protein	SERPINH1	rs2588512	chr2	54964946	G	A	-0.0743	0.010125	0.19505	2.17e-13	35334	TRUE	reported	textfile	0.00152172	53.8472
10800_15_SERPINH1_Collagen_binding_protein	SERPINH1	rs9865425	chr3	12720958	C	T	0.0632	0.008029	0.47629	3.5e-15	35357	TRUE	reported	textfile	0.00174935	61.9565
10800_15_SERPINH1_Collagen_binding_protein	SERPINH1	rs1354034	chr3	56815721	C	T	0.0488	0.008232	0.38119	3.07e-09	35344	TRUE	reported	textfile	0.000993303	35.1402
10800_15_SERPINH1_Collagen_binding_protein	SERPINH1	rs9656588	chr7	50267184	C	T	-0.0659	0.008453	0.34123	6.41e-15	35325	TRUE	reported	textfile	0.00171759	60.7749
10800_15_SERPINH1_Collagen_binding_protein	SERPINH1	rs7782210	chr7	50309149	G	A	0.0495	0.008283	0.37368	2.29e-09	35323	TRUE	reported	textfile	0.00101004	35.7117
10800_15_SERPINH1_Collagen_binding_protein	SERPINH1	rs72673731	chr8	105524039	T	C	0.0647	0.010222	0.19205	2.46e-10	35350	TRUE	reported	textfile	0.00113202	40.0601
10800_15_SERPINH1_Collagen_binding_protein	SERPINH1	rs10098139	chr8	105532805	C	T	0.0658	0.010127	0.1966	8.16e-11	35350	TRUE	reported	textfile	0.00119284	42.2149
10809_14_KLRB1_KLRB1	KLRB1	rs139517772	chr12	9125550	C	A	-0.1543	0.027023	0.0209	1.13e-08	35375	TRUE	reported	textfile	0.000920806	32.6017
10809_14_KLRB1_KLRB1	KLRB1	rs10691349	chr12	9584213	ATTGT	A	0.0788	0.011497	0.13729	7.18e-12	35374	TRUE	reported	textfile	0.00132624	46.9741
10809_14_KLRB1_KLRB1	KLRB1	rs1135816	chr12	9598073	G	A	-0.2296	0.008094	0.37818	5.36e-177	35372	TRUE	reported	textfile	0.0222428	804.624
10809_14_KLRB1_KLRB1	KLRB1	rs118021813	chr12	9889577	C	T	-0.0966	0.016561	0.06111	5.45e-09	35373	TRUE	reported	textfile	0.00096093	34.0217
10809_14_KLRB1_KLRB1	KLRB1	rs713452	chr1	56920602	C	T	0.0695	0.008553	0.29838	4.45e-16	35357	TRUE	reported	textfile	0.001864	66.025
10809_14_KLRB1_KLRB1	KLRB1	rs10922094	chr1	196692375	CATTA	GATTA	-0.0982	0.008031	0.40155	2.2e-34	35327	TRUE	reported	textfile	0.00421447	149.506
10809_14_KLRB1_KLRB1	KLRB1	rs7310615	chr12	111427245	G	C	-0.0493	0.008152	0.37607	1.47e-09	35358	TRUE	reported	textfile	0.00103331	36.5713
10809_14_KLRB1_KLRB1	KLRB1	rs8117436	chr20	1946357	A	G	0.0877	0.016042	0.06351	4.58e-08	35361	TRUE	reported	textfile	0.000844483	29.8853
10809_14_KLRB1_KLRB1	KLRB1	rs697356	chr3	165718150	C	G	0.0448	0.008174	0.36502	4.24e-08	35326	TRUE	reported	textfile	0.000849617	30.0374
10809_14_KLRB1_KLRB1	KLRB1	rs28455809	chr6	32557482	C	T	0.0534	0.008582	0.26647	4.89e-10	35427	TRUE	reported	textfile	0.00109168	38.7152
10809_14_KLRB1_KLRB1	KLRB1	rs7862602	chr9	136946019	T	G	0.1026	0.007935	0.43654	3.07e-38	35248	TRUE	reported	textfile	0.00472075	167.177
10814_7_CD1A_CD1A	CD1A	rs114009540	chr1	196158413	A	G	-0.1209	0.021621	0.03606	2.25e-08	35325	TRUE	reported	textfile	0.000884371	31.2663
10814_7_CD1A_CD1A	CD1A	rs10922098	chr1	196695521	T	C	-0.2251	0.008098	0.40011	4.8e-170	35326	TRUE	reported	textfile	0.0214045	772.629
10814_7_CD1A_CD1A	CD1A	rs3900909	chr1	197788716	T	C	0.1471	0.022155	0.03376	3.15e-11	35325	TRUE	reported	textfile	0.0012464	44.0816
10814_7_CD1A_CD1A	CD1A	rs1047286	chr19	6713251	A	G	-0.0524	0.009325	0.24066	1.92e-08	35360	TRUE	reported	textfile	0.000892206	31.5748
10814_7_CD1A_CD1A	CD1A	rs72848922	chr2	88948138	C	G	-0.1005	0.01401	0.08931	7.32e-13	35337	TRUE	reported	textfile	0.0014541	51.4554
10814_7_CD1A_CD1A	CD1A	rs111696008	chr2	216622986	A	G	-0.1487	0.026512	0.02443	2.04e-08	35347	TRUE	reported	textfile	0.000889197	31.4566
10814_7_CD1A_CD1A	CD1A	rs1707652	chr3	165761011	T	C	0.1218	0.008593	0.3102	1.31e-45	35327	TRUE	reported	textfile	0.00565504	200.9
10814_7_CD1A_CD1A	CD1A	rs550671	chr6	31976816	T	C	0.1726	0.011437	0.14045	1.85e-51	35428	TRUE	reported	textfile	0.00638745	227.737
10814_7_CD1A_CD1A	CD1A	rs28471056	chr6	32635749	AGGTGTTCTGTCTCAATCCACTGTGCTCACAGAGTACGT	AGGTGTTCTGTCTCAATCCACTGTGCTCACAGAGTACCT	0.0854	0.010118	0.18962	3.17e-17	35426	TRUE	reported	textfile	0.00200693	71.2364
10814_7_CD1A_CD1A	CD1A	rs9272526	chr6	32638792	A	G	0.065	0.010535	0.14653	6.83e-10	35426	TRUE	reported	textfile	0.00107342	38.0656
10815_2_HABP4_HABP4	HABP4	rs473902	chr9	95493953	G	T	0.0907	0.014667	0.0805	6.25e-10	35333	TRUE	reported	textfile	0.00108114	38.2391
10815_2_HABP4_HABP4	HABP4	rs58088508	chr9	96324935	C	G	0.3486	0.009397	0.22792	1e-200	35333	TRUE	reported	textfile	0.0374888	1376.11
10815_2_HABP4_HABP4	HABP4	rs147602960	chr9	97066766	G	A	0.2744	0.024165	0.02854	6.97e-30	35333	TRUE	reported	textfile	0.00363607	128.935
10815_2_HABP4_HABP4	HABP4	rs28825490	chr9	97218116	A	C	0.0587	0.009248	0.39761	2.19e-10	35329	TRUE	reported	textfile	0.00113908	40.2862
10815_2_HABP4_HABP4	HABP4	rs6695321	chr1	196706731	G	A	-0.0496	0.008084	0.40304	8.49e-10	35327	TRUE	reported	textfile	0.00106449	37.6432
10815_2_HABP4_HABP4	HABP4	rs116836559	chr9	93102773	G	A	0.2113	0.034163	0.01249	6.21e-10	35345	TRUE	reported	textfile	0.00108116	38.2527
10816_150_PILRA_PILRA_isoform_FDF03_M14	PILRA	rs45454594	chr7	99444550	A	C	0.6173	0.018062	0.04987	1e-200	35356	TRUE	reported	textfile	0.0319803	1167.98
10816_150_PILRA_PILRA_isoform_FDF03_M14	PILRA	rs199974872	chr7	99825735	GA	G	-0.411	0.025535	0.02384	2.74e-58	35356	TRUE	reported	textfile	0.00727408	259.052
10816_150_PILRA_PILRA_isoform_FDF03_M14	PILRA	rs76265464	chr7	99883893	C	T	-0.4186	0.032241	0.01535	1.52e-38	35356	TRUE	reported	textfile	0.00474518	168.561
10816_150_PILRA_PILRA_isoform_FDF03_M14	PILRA	rs75126895	chr7	99924066	C	T	-0.3994	0.018752	0.04627	1.16e-100	35356	TRUE	reported	textfile	0.0126684	453.624
10816_150_PILRA_PILRA_isoform_FDF03_M14	PILRA	rs12705068	chr7	100019125	T	C	0.9361	0.024877	0.0266	1e-200	35356	TRUE	reported	textfile	0.0385063	1415.87
10816_150_PILRA_PILRA_isoform_FDF03_M14	PILRA	rs371165331	chr7	100278477	CTTTTTCTTTCTT	CTTTTTCTTTTTT	0.963	0.029804	0.01815	1e-200	35352	TRUE	reported	textfile	0.0286847	1043.95
10816_150_PILRA_PILRA_isoform_FDF03_M14	PILRA	rs62482204	chr7	100398887	A	G	0.8826	0.03042	0.01703	4.39e-185	35357	TRUE	reported	textfile	0.0232549	841.753
10816_150_PILRA_PILRA_isoform_FDF03_M14	PILRA	rs149744179	chr7	100437664	T	C	-0.4345	0.029726	0.01795	2.2e-48	35357	TRUE	reported	textfile	0.00600641	213.64
10816_150_PILRA_PILRA_isoform_FDF03_M14	PILRA	rs78690606	chr7	100492646	A	C	0.8815	0.039318	0.01013	2.52e-111	35357	TRUE	reported	textfile	0.014017	502.617
10816_150_PILRA_PILRA_isoform_FDF03_M14	PILRA	rs73405382	chr7	100509350	G	C	-0.4146	0.012947	0.10169	1e-200	35357	TRUE	reported	textfile	0.0281857	1025.41
10816_150_PILRA_PILRA_isoform_FDF03_M14	PILRA	rs140711669	chr7	100653245	C	G	-0.3564	0.022643	0.03083	8.07e-56	35356	TRUE	reported	textfile	0.00695844	247.732
10816_150_PILRA_PILRA_isoform_FDF03_M14	PILRA	rs55867908	chr7	100804512	C	A	0.8678	0.035981	0.01212	1.61e-128	35357	TRUE	reported	textfile	0.0161857	581.659
10816_150_PILRA_PILRA_isoform_FDF03_M14	PILRA	rs143364347	chr7	101226262	A	G	0.7139	0.031966	0.01561	1.75e-110	35355	TRUE	reported	textfile	0.0139112	498.739
10816_150_PILRA_PILRA_isoform_FDF03_M14	PILRA	rs146216542	chr7	8321631	A	G	0.1208	0.020539	0.03926	4.07e-09	35352	TRUE	reported	textfile	0.000977545	34.59
10816_150_PILRA_PILRA_isoform_FDF03_M14	PILRA	rs5745757	chr7	81704940	A	G	-0.2253	0.039777	0.01029	1.48e-08	35335	TRUE	reported	textfile	0.000907108	32.08
10816_150_PILRA_PILRA_isoform_FDF03_M14	PILRA	rs148292738	chr7	81714369	G	A	-0.1987	0.028085	0.021	1.5e-12	35336	TRUE	reported	textfile	0.00141454	50.0521
10816_150_PILRA_PILRA_isoform_FDF03_M14	PILRA	rs117466579	chr7	85686314	C	A	0.167	0.029858	0.01834	2.23e-08	35337	TRUE	reported	textfile	0.000884499	31.2815
10816_150_PILRA_PILRA_isoform_FDF03_M14	PILRA	rs79858296	chr7	86715697	A	C	-0.0823	0.012316	0.12056	2.35e-11	35338	TRUE	reported	textfile	0.00126203	44.6515
10816_150_PILRA_PILRA_isoform_FDF03_M14	PILRA	rs62467851	chr7	92420223	A	G	0.1671	0.026547	0.02349	3.09e-10	35330	TRUE	reported	textfile	0.00112019	39.6184
10816_150_PILRA_PILRA_isoform_FDF03_M14	PILRA	rs12670513	chr7	97534099	G	T	-0.1211	0.009933	0.20016	3.43e-34	35340	TRUE	reported	textfile	0.0041883	148.629
10816_150_PILRA_PILRA_isoform_FDF03_M14	PILRA	rs117850863	chr7	99276953	T	G	0.8264	0.022857	0.03088	1e-200	35356	TRUE	reported	textfile	0.0356543	1307.13
10816_150_PILRA_PILRA_isoform_FDF03_M14	PILRA	rs712846	chr7	101677291	G	A	0.1385	0.008541	0.31797	3.88e-59	35354	TRUE	reported	textfile	0.00738287	262.941
10816_150_PILRA_PILRA_isoform_FDF03_M14	PILRA	rs143036628	chr7	103401145	G	A	0.2874	0.027166	0.0213	3.71e-26	35356	TRUE	reported	textfile	0.00315563	111.917
10816_150_PILRA_PILRA_isoform_FDF03_M14	PILRA	rs138702212	chr7	110608714	T	C	0.1995	0.035331	0.01157	1.64e-08	35351	TRUE	reported	textfile	0.000901116	31.8823
10816_150_PILRA_PILRA_isoform_FDF03_M14	PILRA	rs73203019	chr7	111453363	G	C	0.1011	0.01608	0.06499	3.23e-10	35353	TRUE	reported	textfile	0.00111691	39.5281
10816_150_PILRA_PILRA_isoform_FDF03_M14	PILRA	rs118045511	chr7	111802503	C	T	0.1647	0.02973	0.01777	3.03e-08	35348	TRUE	reported	textfile	0.000867472	30.6883
10816_150_PILRA_PILRA_isoform_FDF03_M14	PILRA	rs1206383	chr7	122015755	G	A	-0.0824	0.014652	0.08025	1.87e-08	35342	TRUE	reported	textfile	0.00089409	31.6254
10817_26_TOMM20L_TO20L	TOMM20L	rs72748420	chr1	196141224	T	C	0.0851	0.015288	0.07417	2.6e-08	35325	TRUE	reported	textfile	0.000876385	30.9837
10817_26_TOMM20L_TO20L	TOMM20L	rs1329424	chr1	196677046	G	T	-0.2631	0.008137	0.39735	1e-200	35326	TRUE	reported	textfile	0.0287443	1045.41
10817_26_TOMM20L_TO20L	TOMM20L	rs3900909	chr1	197788716	T	C	0.1543	0.022303	0.03376	4.57e-12	35325	TRUE	reported	textfile	0.00135312	47.8609
10817_26_TOMM20L_TO20L	TOMM20L	rs10801660	chr1	198272225	A	G	0.0756	0.012505	0.11574	1.49e-09	35333	TRUE	reported	textfile	0.00103335	36.547
10817_26_TOMM20L_TO20L	TOMM20L	rs1047286	chr19	6713251	A	G	-0.0602	0.00937	0.24066	1.32e-10	35360	TRUE	reported	textfile	0.00116599	41.2752
10817_26_TOMM20L_TO20L	TOMM20L	rs2686395	chr3	165767231	C	T	-0.1214	0.008636	0.3101	6.92e-45	35327	TRUE	reported	textfile	0.00556266	197.6
10817_26_TOMM20L_TO20L	TOMM20L	rs1265941	chr6	31904575	C	A	0.1579	0.01542	0.07271	1.31e-24	35429	TRUE	reported	textfile	0.00295089	104.851
10817_26_TOMM20L_TO20L	TOMM20L	rs550671	chr6	31976816	T	C	0.1925	0.011499	0.14045	6.69e-63	35428	TRUE	reported	textfile	0.00784825	280.231
10817_26_TOMM20L_TO20L	TOMM20L	rs112164276	chr6	32481499	G	A	0.0958	0.015438	0.07336	5.45e-10	35427	TRUE	reported	textfile	0.00108578	38.5056
10817_26_TOMM20L_TO20L	TOMM20L	rs41548618	chr6	32521968	G	C	0.0543	0.008621	0.35223	3e-10	35426	TRUE	reported	textfile	0.0011186	39.6698
10818_36_SMPD1_ASM	SMPD1	rs57528411	chr11	6237459	A	G	0.0989	0.014441	0.09364	7.45e-12	35367	TRUE	reported	textfile	0.00132442	46.9001
10818_36_SMPD1_ASM	SMPD1	rs142303644	chr11	6300695	T	C	-0.2121	0.027837	0.02445	2.55e-14	35363	TRUE	reported	textfile	0.00163898	58.0513
10818_36_SMPD1_ASM	SMPD1	rs1050228	chr11	6390700	CCTGGCGCTGGCGCTGGCGCTGGCG	CCTGGTGCTGGCGCTGGCGCTGGCG	0.2847	0.008282	0.4708	1e-200	35363	TRUE	reported	textfile	0.0323355	1181.63
10818_36_SMPD1_ASM	SMPD1	rs117210486	chr11	6400929	T	G	-0.2693	0.023341	0.03233	8.51e-31	35365	TRUE	reported	textfile	0.00374998	133.11
10818_36_SMPD1_ASM	SMPD1	rs77690773	chr11	6428913	C	T	-0.1693	0.025647	0.02636	4.08e-11	35364	TRUE	reported	textfile	0.00123068	43.5729
10818_36_SMPD1_ASM	SMPD1	rs113199701	chr11	6591621	T	C	0.128	0.022001	0.0387	5.96e-09	35368	TRUE	reported	textfile	0.000956113	33.8462
10818_36_SMPD1_ASM	SMPD1	rs12743641	chr1	172622949	A	G	0.0553	0.009386	0.25863	3.82e-09	35342	TRUE	reported	textfile	0.000981232	34.7108
10818_36_SMPD1_ASM	SMPD1	rs78444298	chr1	184702964	A	G	-0.3267	0.039545	0.01105	1.44e-16	35348	TRUE	reported	textfile	0.00192714	68.2481
10818_36_SMPD1_ASM	SMPD1	rs7897379	chr10	63541965	C	T	0.0834	0.00824	0.48021	4.43e-24	35339	TRUE	reported	textfile	0.00289046	102.436
10818_36_SMPD1_ASM	SMPD1	rs139736720	chr11	5080729	A	G	0.2147	0.037078	0.0135	7.02e-09	35367	TRUE	reported	textfile	0.000947156	33.5279
10818_36_SMPD1_ASM	SMPD1	rs3923092	chr11	7483560	A	G	-0.0671	0.010013	0.22443	2.06e-11	35363	TRUE	reported	textfile	0.00126828	44.9047
10818_36_SMPD1_ASM	SMPD1	rs60167606	chr12	101558771	A	G	-0.0948	0.010854	0.183	2.46e-18	35351	TRUE	reported	textfile	0.00215327	76.2803
10818_36_SMPD1_ASM	SMPD1	rs2251298	chr12	101687067	TTTTATATATATATAT	TTATATATATATATAT	0.3109	0.010132	0.21681	1e-200	35351	TRUE	reported	textfile	0.0259438	941.513
10818_36_SMPD1_ASM	SMPD1	rs7980436	chr12	101707848	T	C	-0.2692	0.014481	0.09286	3.84e-77	35352	TRUE	reported	textfile	0.00968087	345.564
10818_36_SMPD1_ASM	SMPD1	rs2946833	chr12	102322796	G	T	0.0739	0.011202	0.16935	4.19e-11	35352	TRUE	reported	textfile	0.00122956	43.5184
10818_36_SMPD1_ASM	SMPD1	rs67057049	chr12	103576792	C	G	-0.0485	0.008581	0.38785	1.58e-08	35354	TRUE	reported	textfile	0.000902769	31.9435
10818_36_SMPD1_ASM	SMPD1	rs17532371	chr13	41061165	G	C	0.0927	0.016344	0.06781	1.41e-08	35346	TRUE	reported	textfile	0.0009093	32.1676
10818_36_SMPD1_ASM	SMPD1	rs17092065	chr14	39240201	T	C	0.0515	0.008382	0.40075	8.04e-10	35355	TRUE	reported	textfile	0.00106661	37.7481
10818_36_SMPD1_ASM	SMPD1	rs112963922	chr14	94411531	T	C	0.2218	0.038561	0.01119	8.82e-09	35359	TRUE	reported	textfile	0.000934804	33.0828
10818_36_SMPD1_ASM	SMPD1	rs55707100	chr15	43528519	T	C	0.1872	0.025126	0.02732	9.31e-14	35351	TRUE	reported	textfile	0.00156777	55.5061
10818_36_SMPD1_ASM	SMPD1	rs339969	chr15	60591082	A	C	0.0589	0.008666	0.33988	1.07e-11	35358	TRUE	reported	textfile	0.00130478	46.1922
10818_36_SMPD1_ASM	SMPD1	rs62061733	chr17	45941033	G	A	0.0654	0.010737	0.18202	1.12e-09	35351	TRUE	reported	textfile	0.00104841	37.0992
10818_36_SMPD1_ASM	SMPD1	rs2532362	chr17	46256133	T	G	0.0622	0.010712	0.184	6.38e-09	35348	TRUE	reported	textfile	0.000952929	33.7144
10818_36_SMPD1_ASM	SMPD1	rs56255430	chr19	19367068	C	A	0.1385	0.015313	0.0795	1.5e-19	35341	TRUE	reported	textfile	0.00230938	81.8002
10818_36_SMPD1_ASM	SMPD1	rs429358	chr19	44908684	C	T	-0.0752	0.010969	0.17407	7.11e-12	35356	TRUE	reported	textfile	0.00132758	46.9977
10818_36_SMPD1_ASM	SMPD1	rs8736	chr19	54173495	C	T	-0.0741	0.008387	0.41652	9.97e-19	35359	TRUE	reported	textfile	0.00220275	78.0546
10818_36_SMPD1_ASM	SMPD1	rs738409	chr22	43928847	G	C	0.0599	0.009782	0.22998	9.14e-10	35360	TRUE	reported	textfile	0.00105932	37.495
10818_36_SMPD1_ASM	SMPD1	rs4681749	chr3	57703214	G	A	0.0603	0.010667	0.18216	1.58e-08	35347	TRUE	reported	textfile	0.000903244	31.954
10818_36_SMPD1_ASM	SMPD1	rs1154988	chr3	136206349	A	T	0.0632	0.009878	0.22728	1.57e-10	35349	TRUE	reported	textfile	0.00115669	40.9328
10818_36_SMPD1_ASM	SMPD1	rs1707652	chr3	165761011	T	C	0.0854	0.00888	0.3102	6.77e-22	35327	TRUE	reported	textfile	0.00261124	92.4837
10818_36_SMPD1_ASM	SMPD1	rs6858114	chr4	76277312	A	G	0.0494	0.008431	0.38625	4.65e-09	35344	TRUE	reported	textfile	0.000970417	34.3298
10818_36_SMPD1_ASM	SMPD1	rs56055826	chr4	118868269	A	T	-0.1094	0.017255	0.06196	2.3e-10	35340	TRUE	reported	textfile	0.00113617	40.1958
10818_36_SMPD1_ASM	SMPD1	rs41280463	chr4	153270074	A	G	-0.0715	0.010616	0.18512	1.64e-11	35364	TRUE	reported	textfile	0.00128107	45.3592
10818_36_SMPD1_ASM	SMPD1	rs9639523	chr7	25952357	T	G	0.0514	0.008703	0.33286	3.5e-09	35359	TRUE	reported	textfile	0.000985508	34.879
10818_36_SMPD1_ASM	SMPD1	rs7036351	chr9	34592701	T	C	0.0724	0.010429	0.19176	3.86e-12	35338	TRUE	reported	textfile	0.00136194	48.1911
10825_12_VSIG10_VSI10	VSIG10	rs10922098	chr1	196695521	T	C	-0.0504	0.008051	0.40011	3.84e-10	35326	TRUE	reported	textfile	0.00110812	39.1865
10825_12_VSIG10_VSI10	VSIG10	rs4448834	chr14	106715151	T	C	-0.0577	0.008069	0.36848	8.63e-13	34957	TRUE	reported	textfile	0.00146064	51.1314
10825_12_VSIG10_VSI10	VSIG10	rs697356	chr3	165718150	C	G	0.0512	0.00817	0.36502	3.69e-10	35326	TRUE	reported	textfile	0.0011105	39.2709
10832_24_B4GALT6_B4GT6	B4GALT6	rs1816633	chr18	31162268	A	T	-0.0931	0.00894	0.3241	2.14e-25	35339	TRUE	reported	textfile	0.00305942	108.443
10832_24_B4GALT6_B4GT6	B4GALT6	rs78796387	chr18	31207671	T	G	0.4779	0.022772	0.03351	8.82e-98	35339	TRUE	reported	textfile	0.0123094	440.4
10832_24_B4GALT6_B4GT6	B4GALT6	rs143674791	chr18	31324045	T	G	0.7855	0.036754	0.0137	2.43e-101	35339	TRUE	reported	textfile	0.01276	456.729
10832_24_B4GALT6_B4GT6	B4GALT6	rs142098862	chr18	31441439	A	G	-0.373	0.037114	0.013	9.17e-24	35339	TRUE	reported	textfile	0.00285002	100.999
10832_24_B4GALT6_B4GT6	B4GALT6	rs59477943	chr18	31556721	G	A	-0.9248	0.017513	0.03496	1e-200	35337	TRUE	reported	textfile	0.0731406	2788.37
10832_24_B4GALT6_B4GT6	B4GALT6	rs113633457	chr18	31701321	T	A	-0.719	0.039776	0.01098	4.89e-73	35338	TRUE	reported	textfile	0.00916171	326.731
10832_24_B4GALT6_B4GT6	B4GALT6	rs17804730	chr18	32156054	A	C	-0.0747	0.008327	0.46091	2.94e-19	35338	TRUE	reported	textfile	0.00227214	80.471
10832_24_B4GALT6_B4GT6	B4GALT6	rs148295641	chr18	32496370	T	G	-0.5256	0.030965	0.01896	1.28e-64	35334	TRUE	reported	textfile	0.00808814	288.1
10832_24_B4GALT6_B4GT6	B4GALT6	rs78705678	chr10	17794281	G	A	0.0484	0.00839	0.36741	8e-09	35341	TRUE	reported	textfile	0.000940761	33.2769
10832_24_B4GALT6_B4GT6	B4GALT6	rs140118846	chr12	111280204	A	G	-0.1357	0.022785	0.0313	2.59e-09	35358	TRUE	reported	textfile	0.00100216	35.468
10832_24_B4GALT6_B4GT6	B4GALT6	rs181707610	chr12	111370921	CAAAAAAAAAACAAAAAAAAAAAA	CAAAAAAAAAACAAAAACAAAAAA	-0.1957	0.028014	0.02068	2.83e-12	35356	TRUE	reported	textfile	0.00137838	48.7985
10832_24_B4GALT6_B4GT6	B4GALT6	rs189321311	chr18	27507461	A	C	0.1989	0.033109	0.0155	1.88e-09	35358	TRUE	reported	textfile	0.00101964	36.0872
10832_24_B4GALT6_B4GT6	B4GALT6	rs147694814	chr18	29701866	A	G	0.213	0.025428	0.02874	5.45e-17	35334	TRUE	reported	textfile	0.00198189	70.1633
10832_24_B4GALT6_B4GT6	B4GALT6	rs12608350	chr18	30248345	C	T	-0.0774	0.008397	0.43557	3.05e-20	35334	TRUE	reported	textfile	0.00239882	84.9589
10832_24_B4GALT6_B4GT6	B4GALT6	rs138902810	chr18	33213376	G	C	-0.3312	0.032414	0.01697	1.65e-24	35331	TRUE	reported	textfile	0.00294631	104.398
10832_24_B4GALT6_B4GT6	B4GALT6	rs145766357	chr18	35336585	GTATAAATTC	ATATAAATTC	-0.1324	0.024046	0.03141	3.67e-08	35323	TRUE	reported	textfile	0.000857551	30.3156
10832_24_B4GALT6_B4GT6	B4GALT6	rs117474269	chr18	44999000	A	G	0.1515	0.024128	0.03106	3.41e-10	35334	TRUE	reported	textfile	0.00111457	39.4238
10832_24_B4GALT6_B4GT6	B4GALT6	rs141745012	chr18	46110414	A	G	-0.1003	0.017754	0.05903	1.61e-08	35340	TRUE	reported	textfile	0.0009023	31.9143
10832_24_B4GALT6_B4GT6	B4GALT6	rs8102873	chr19	56977055	T	C	-0.0473	0.008221	0.40098	8.74e-09	35160	TRUE	reported	textfile	0.000940623	33.1015
10832_24_B4GALT6_B4GT6	B4GALT6	rs1260326	chr2	27508073	C	T	0.048	0.008534	0.34132	1.86e-08	35361	TRUE	reported	textfile	0.000893849	31.6339
10832_24_B4GALT6_B4GT6	B4GALT6	rs4684847	chr3	12344838	T	C	0.0828	0.012511	0.11896	3.64e-11	35356	TRUE	reported	textfile	0.0012373	43.7978
10832_24_B4GALT6_B4GT6	B4GALT6	rs62621812	chr7	127375029	A	G	0.1436	0.025381	0.02528	1.53e-08	35344	TRUE	reported	textfile	0.000904862	32.0086
10832_24_B4GALT6_B4GT6	B4GALT6	rs2980858	chr8	125488935	C	T	0.0571	0.0086	0.31966	3.14e-11	35356	TRUE	reported	textfile	0.00124529	44.0809
10833_64_HHIP_HHIP	HHIP	rs7438126	chr4	144302051	C	T	-0.0554	0.008236	0.47588	1.74e-11	35348	TRUE	reported	textfile	0.0012784	45.2441
10833_64_HHIP_HHIP	HHIP	rs140950906	chr4	144405145	TTCTCTCTCTCTCTCTCTCTCTCTC	TTCTCTCTCTCTCTCTCTCTC	0.0549	0.009506	0.2472	7.67e-09	35348	TRUE	reported	textfile	0.000942702	33.3522
10833_64_HHIP_HHIP	HHIP	rs11727676	chr4	144737912	C	T	0.2352	0.013296	0.10368	5.05e-70	35350	TRUE	reported	textfile	0.00877437	312.902
10833_64_HHIP_HHIP	HHIP	rs78689694	chr11	126364925	C	G	-0.079	0.01334	0.10578	3.18e-09	35363	TRUE	reported	textfile	0.000990747	35.0686
10833_64_HHIP_HHIP	HHIP	rs181707610	chr12	111370921	CAAAAAAAAAACAAAAAAAAAAAA	CAAAAAAAAAACAAAAACAAAAAA	-0.1639	0.028475	0.02068	8.61e-09	35356	TRUE	reported	textfile	0.000936183	33.1288
10833_64_HHIP_HHIP	HHIP	rs718530	chr13	45989518	C	T	0.0572	0.009325	0.26042	8.55e-10	35349	TRUE	reported	textfile	0.0010633	37.6244
10833_64_HHIP_HHIP	HHIP	rs118146573	chr16	56967026	A	G	-0.0741	0.011412	0.15106	8.41e-11	35357	TRUE	reported	textfile	0.00119102	42.1588
10833_64_HHIP_HHIP	HHIP	rs1065853	chr19	44909969	GGGGGGGTGGT	GGGGGGGGGGT	0.3405	0.017206	0.05944	3.68e-87	35354	TRUE	reported	textfile	0.010956	391.606
10833_64_HHIP_HHIP	HHIP	rs77945941	chr2	219109023	C	G	-0.1172	0.013954	0.09516	4.51e-17	35357	TRUE	reported	textfile	0.00199121	70.5396
10833_64_HHIP_HHIP	HHIP	rs9274536	chr6	32666857	T	C	-0.0611	0.008095	0.45423	4.41e-14	35426	TRUE	reported	textfile	0.00160557	56.9671
10835_25_A4GNT_A4GCT	A4GNT	rs2251550	chr3	138140323	G	A	-0.0651	0.008527	0.30063	2.27e-14	35350	TRUE	reported	textfile	0.00164613	58.2834
10835_25_A4GNT_A4GCT	A4GNT	rs61801011	chr1	161572511	ATGTTTTTTGTTGTTGTTGTTGTTGTTG	TTGTTTTTTGTTGTTGTTGTTGTTGTTG	-0.0573	0.009813	0.20086	5.25e-09	35334	TRUE	reported	textfile	0.000964038	34.0942
10835_25_A4GNT_A4GCT	A4GNT	rs203687	chr1	196705140	T	C	-0.0488	0.007897	0.4315	6.44e-10	35327	TRUE	reported	textfile	0.00107979	38.1848
10835_25_A4GNT_A4GCT	A4GNT	rs4974539	chr3	194341178	A	G	0.1068	0.007888	0.44289	9.11e-42	35290	TRUE	reported	textfile	0.00516781	183.309
10835_25_A4GNT_A4GCT	A4GNT	rs2073044	chr6	32371209	T	C	0.0534	0.008889	0.26489	1.89e-09	35426	TRUE	reported	textfile	0.00101768	36.0871
10842_7_GCNT4_GCNT4	GCNT4	rs10922094	chr1	196692375	CATTA	GATTA	-0.1643	0.008104	0.40155	2.23e-91	35327	TRUE	reported	textfile	0.0115013	411.009
10842_7_GCNT4_GCNT4	GCNT4	rs1555405	chr14	100710432	A	G	-0.0479	0.008696	0.30381	3.62e-08	35368	TRUE	reported	textfile	0.000857135	30.3394
10842_7_GCNT4_GCNT4	GCNT4	rs11569393	chr19	6721618	ATTTTTTTTTCC	ATTTTTTTTTCA	-0.0446	0.008058	0.45686	3.12e-08	35360	TRUE	reported	textfile	0.000865619	30.6331
10842_7_GCNT4_GCNT4	GCNT4	rs1355538	chr3	165787389	G	A	-0.0751	0.008119	0.39847	2.24e-20	35326	TRUE	reported	textfile	0.00241618	85.5559
10842_7_GCNT4_GCNT4	GCNT4	rs9267139	chr6	31471721	A	G	0.0783	0.012705	0.10872	7.15e-10	35427	TRUE	reported	textfile	0.00107096	37.9795
10842_7_GCNT4_GCNT4	GCNT4	rs28573154	chr6	32008772	A	G	0.116	0.0111	0.145	1.46e-25	35428	TRUE	reported	textfile	0.00307317	109.206
10842_7_GCNT4_GCNT4	GCNT4	rs7774739	chr6	32041524	G	A	0.0999	0.01111	0.17585	2.42e-19	35425	TRUE	reported	textfile	0.00227721	80.8497
10842_7_GCNT4_GCNT4	GCNT4	rs9271766	chr6	32626382	GGCATCTACAG	GGCATCTACAA	0.0579	0.010467	0.17434	3.17e-08	35425	TRUE	reported	textfile	0.000863034	30.5977
10847_1_SIGLEC15_SIG15	SIGLEC15	rs10305748	chr1	150812144	T	C	-0.1359	0.023614	0.02964	8.66e-09	35351	TRUE	reported	textfile	0.000936033	33.1188
10847_1_SIGLEC15_SIG15	SIGLEC15	rs10922098	chr1	196695521	T	C	-0.1836	0.00811	0.40011	1.85e-113	35326	TRUE	reported	textfile	0.0143006	512.483
10847_1_SIGLEC15_SIG15	SIGLEC15	rs1047286	chr19	6713251	A	G	-0.0566	0.009311	0.24066	1.21e-09	35360	TRUE	reported	textfile	0.00104394	36.9501
10847_1_SIGLEC15_SIG15	SIGLEC15	rs1707652	chr3	165761011	T	C	0.0963	0.008598	0.3102	4.07e-29	35327	TRUE	reported	textfile	0.00353844	125.439
10847_1_SIGLEC15_SIG15	SIGLEC15	rs3130955	chr6	31086734	A	C	0.0472	0.008586	0.31795	3.86e-08	35427	TRUE	reported	textfile	0.00085231	30.2188
10847_1_SIGLEC15_SIG15	SIGLEC15	rs9501600	chr6	32009122	T	C	0.1331	0.011543	0.15016	9.22e-31	35428	TRUE	reported	textfile	0.00373891	132.952
10847_1_SIGLEC15_SIG15	SIGLEC15	rs35209896	chr6	32519009	A	C	0.09	0.013637	0.09263	4.12e-11	35427	TRUE	reported	textfile	0.00122795	43.5535
10848_137_BTNL3_BTNL3	BTNL3	rs10922098	chr1	196695521	T	C	-0.1291	0.008111	0.40011	4.8e-57	35326	TRUE	reported	textfile	0.00712042	253.326
10848_137_BTNL3_BTNL3	BTNL3	rs6445035	chr3	165762312	A	G	0.1067	0.010105	0.1904	4.6e-26	35327	TRUE	reported	textfile	0.00314616	111.489
10848_137_BTNL3_BTNL3	BTNL3	rs3863087	chr3	165792099	A	G	-0.0933	0.013752	0.09559	1.16e-11	35326	TRUE	reported	textfile	0.00130128	46.0264
10848_137_BTNL3_BTNL3	BTNL3	rs9501600	chr6	32009122	T	C	0.1306	0.011519	0.15016	8.53e-30	35428	TRUE	reported	textfile	0.00361524	128.538
10848_137_BTNL3_BTNL3	BTNL3	rs35209896	chr6	32519009	A	C	0.0908	0.013605	0.09263	2.49e-11	35427	TRUE	reported	textfile	0.00125573	44.54
10851_77_EBI3_IL27B	EBI3	rs115770048	chr19	3340034	A	G	-0.3589	0.039906	0.01222	2.39e-19	35330	TRUE	reported	textfile	0.0022842	80.8809
10851_77_EBI3_IL27B	EBI3	rs34328206	chr19	3905944	A	G	-0.11	0.012716	0.13386	5.14e-18	35335	TRUE	reported	textfile	0.0021133	74.8272
10851_77_EBI3_IL27B	EBI3	rs8108746	chr19	4196009	A	G	0.351	0.00557	0.43089	1e-200	35334	TRUE	reported	textfile	0.101031	3970.81
10851_77_EBI3_IL27B	EBI3	rs9807813	chr19	4232418	T	C	-0.9235	0.012305	0.05002	1e-200	35340	TRUE	reported	textfile	0.137473	5632.3
10851_77_EBI3_IL27B	EBI3	rs4807574	chr19	4286670	C	T	0.2205	0.008901	0.36163	1.72e-135	35338	TRUE	reported	textfile	0.0170695	613.642
10851_77_EBI3_IL27B	EBI3	rs7255715	chr19	4511128	G	C	-0.1507	0.008626	0.45969	2.45e-68	35342	TRUE	reported	textfile	0.00856213	305.199
10851_77_EBI3_IL27B	EBI3	rs60103502	chr19	4609808	A	G	-0.1218	0.014451	0.0985	3.5e-17	35340	TRUE	reported	textfile	0.00200614	71.0353
10851_77_EBI3_IL27B	EBI3	rs143771088	chr10	99251275	G	T	-0.1717	0.028735	0.01647	2.3e-09	35353	TRUE	reported	textfile	0.00100891	35.7021
10851_77_EBI3_IL27B	EBI3	rs61872201	chr10	99891336	G	A	-0.0789	0.007406	0.49756	1.67e-26	35357	TRUE	reported	textfile	0.00319977	113.491
10851_77_EBI3_IL27B	EBI3	rs61751507	chr10	100069757	T	C	-0.3984	0.018308	0.04162	5.47e-105	35356	TRUE	reported	textfile	0.0132165	473.513
10851_77_EBI3_IL27B	EBI3	rs11594344	chr10	102251573	G	A	-0.1366	0.023817	0.0234	9.73e-09	35357	TRUE	reported	textfile	0.000929497	32.8929
10851_77_EBI3_IL27B	EBI3	rs3184504	chr12	111446804	C	T	-0.0489	0.007585	0.37862	1.14e-10	35359	TRUE	reported	textfile	0.00117408	41.5606
10851_77_EBI3_IL27B	EBI3	rs56115403	chr17	7160579	A	G	0.0689	0.00898	0.21597	1.69e-14	35359	TRUE	reported	textfile	0.00166212	58.8655
10851_77_EBI3_IL27B	EBI3	rs704	chr17	28367840	A	G	-0.1078	0.007344	0.49189	8.88e-49	35348	TRUE	reported	textfile	0.00605854	215.451
10851_77_EBI3_IL27B	EBI3	rs11666444	chr19	2971049	C	T	-0.1709	0.027159	0.02458	3.12e-10	35311	TRUE	reported	textfile	0.00112011	39.5942
10851_77_EBI3_IL27B	EBI3	rs4807876	chr19	6532971	T	C	-0.3879	0.03794	0.01286	1.55e-24	35358	TRUE	reported	textfile	0.00294765	104.525
10851_77_EBI3_IL27B	EBI3	rs62165726	chr2	134208991	A	C	-0.1811	0.021203	0.03053	1.33e-17	35379	TRUE	reported	textfile	0.00205779	72.9487
10851_77_EBI3_IL27B	EBI3	rs10937241	chr3	186104985	G	A	-0.075	0.009479	0.17923	2.53e-15	35350	TRUE	reported	textfile	0.00176783	62.5998
10851_77_EBI3_IL27B	EBI3	rs11711157	chr3	194341097	T	C	-0.1131	0.008788	0.22978	6.71e-38	35292	TRUE	reported	textfile	0.00467127	165.623
10851_77_EBI3_IL27B	EBI3	rs5743618	chr4	38797027	A	C	0.0813	0.007754	0.34819	1.01e-25	35353	TRUE	reported	textfile	0.00309995	109.927
10852_114_HNRNPDL_HNRDL	HNRNPDL	rs4980320	chr11	198986	C	T	0.0471	0.007995	0.46986	3.83e-09	35340	TRUE	reported	textfile	0.000981097	34.7041
10852_114_HNRNPDL_HNRDL	HNRNPDL	rs1354034	chr3	56815721	C	T	0.0909	0.008194	0.38119	1.35e-28	35344	TRUE	reported	textfile	0.00346985	123.058
10852_114_HNRNPDL_HNRDL	HNRNPDL	rs6897795	chr5	178179418	A	G	-0.0912	0.013205	0.10004	4.96e-12	35351	TRUE	reported	textfile	0.00134749	47.6967
10852_114_HNRNPDL_HNRDL	HNRNPDL	rs342200	chr7	106676033	A	G	-0.0442	0.008028	0.42559	3.67e-08	35345	TRUE	reported	textfile	0.000856899	30.3113
10876_300_BRAT1_BRAT1	BRAT1	rs10922094	chr1	196692375	CATTA	GATTA	-0.0726	0.00801	0.40155	1.26e-19	35327	TRUE	reported	textfile	0.00232002	82.1455
10876_300_BRAT1_BRAT1	BRAT1	rs1355538	chr3	165787389	G	A	-0.0445	0.008016	0.39847	2.84e-08	35326	TRUE	reported	textfile	0.000871629	30.8163
10876_300_BRAT1_BRAT1	BRAT1	rs9501393	chr6	32007072	GGAG	CGAG	0.0632	0.010517	0.1548	1.87e-09	35428	TRUE	reported	textfile	0.00101827	36.1099
10876_300_BRAT1_BRAT1	BRAT1	rs7774739	chr6	32041524	G	A	0.0617	0.01096	0.17585	1.81e-08	35425	TRUE	reported	textfile	0.000893822	31.6902
10880_38_FAM163B_F163B	FAM163B	rs1797077	chr10	16811253	T	C	-0.2344	0.007884	0.47532	2.95e-194	35351	TRUE	reported	textfile	0.0243946	883.888
10880_38_FAM163B_F163B	FAM163B	rs10904861	chr10	16988776	T	C	-0.0583	0.008213	0.37165	1.26e-12	35354	TRUE	reported	textfile	0.00142323	50.3859
10880_38_FAM163B_F163B	FAM163B	rs61872201	chr10	99891336	G	A	0.0562	0.008014	0.49756	2.34e-12	35357	TRUE	reported	textfile	0.00138898	49.1756
10880_38_FAM163B_F163B	FAM163B	rs61751507	chr10	100069757	T	C	0.3289	0.019833	0.04162	9.24e-62	35356	TRUE	reported	textfile	0.00771832	274.996
10880_38_FAM163B_F163B	FAM163B	rs704	chr17	28367840	A	G	0.0551	0.007961	0.49189	4.48e-12	35348	TRUE	reported	textfile	0.00135337	47.9009
10880_38_FAM163B_F163B	FAM163B	rs7634194	chr3	194343888	C	T	0.0476	0.008422	0.34569	1.59e-08	35287	TRUE	reported	textfile	0.000904432	31.9418
10882_12_DSC1_Desmocollin_1	DSC1	rs10922098	chr1	196695521	T	C	-0.1368	0.008146	0.40011	2.71e-63	35326	TRUE	reported	textfile	0.00792019	282.006
10882_12_DSC1_Desmocollin_1	DSC1	rs1555405	chr14	100710432	A	G	-0.0485	0.008729	0.30381	2.76e-08	35368	TRUE	reported	textfile	0.000872098	30.8695
10882_12_DSC1_Desmocollin_1	DSC1	rs704	chr17	28367840	A	G	-0.0691	0.008008	0.49189	6.17e-18	35348	TRUE	reported	textfile	0.00210198	74.4532
10882_12_DSC1_Desmocollin_1	DSC1	rs1706435	chr3	165743688	G	A	0.0691	0.008263	0.36981	6.12e-17	35327	TRUE	reported	textfile	0.00197567	69.9288
10882_12_DSC1_Desmocollin_1	DSC1	rs872914	chr4	73852384	A	G	-0.0957	0.008781	0.28935	1.18e-27	35336	TRUE	reported	textfile	0.00335013	118.771
10882_12_DSC1_Desmocollin_1	DSC1	rs453821	chr6	31967534	T	C	0.1081	0.011509	0.13894	5.86e-21	35429	TRUE	reported	textfile	0.00248392	88.2169
10882_12_DSC1_Desmocollin_1	DSC1	rs35426875	chr6	32632358	C	T	0.0569	0.0087	0.29339	6.15e-11	35427	TRUE	reported	textfile	0.00120594	42.7722
10885_36_C6orf89_CF089	C6orf89	rs10922098	chr1	196695521	T	C	-0.0755	0.008085	0.40011	9.76e-21	35326	TRUE	reported	textfile	0.00246246	87.1986
10885_36_C6orf89_CF089	C6orf89	rs812426	chr10	16815134	G	C	0.0706	0.0079	0.47382	4.01e-19	35351	TRUE	reported	textfile	0.0022541	79.8602
10885_36_C6orf89_CF089	C6orf89	rs1059216	chr14	105855558	T	C	-0.3737	0.019343	0.04593	3.66e-83	34956	TRUE	reported	textfile	0.0105649	373.228
10885_36_C6orf89_CF089	C6orf89	rs2857383	chr14	105866369	G	C	-0.0467	0.00815	0.45762	1e-08	34954	TRUE	reported	textfile	0.000938456	32.8317
10885_36_C6orf89_CF089	C6orf89	rs117051919	chr16	72487217	C	T	0.182	0.028733	0.01969	2.39e-10	35360	TRUE	reported	textfile	0.00113338	40.1196
10885_36_C6orf89_CF089	C6orf89	rs1355538	chr3	165787389	G	A	-0.0592	0.008067	0.39847	2.16e-13	35326	TRUE	reported	textfile	0.00152217	53.8511
10889_2_MRAP2_MRAP2	MRAP2	rs17580	chr14	94380925	A	T	0.1446	0.022603	0.03316	1.58e-10	35361	TRUE	reported	textfile	0.00115605	40.9242
10889_2_MRAP2_MRAP2	MRAP2	rs185009887	chr17	5848332	A	G	-0.1469	0.026071	0.02519	1.75e-08	35363	TRUE	reported	textfile	0.000896994	31.7471
10889_2_MRAP2_MRAP2	MRAP2	rs8099840	chr19	15470214	C	A	-0.0528	0.008268	0.3775	1.71e-10	35367	TRUE	reported	textfile	0.00115178	40.7795
10889_2_MRAP2_MRAP2	MRAP2	rs6993770	chr8	105569300	T	A	-0.058	0.009655	0.22448	1.88e-09	35354	TRUE	reported	textfile	0.00101969	36.085
10890_135_LCTL_LCTL	LCTL	rs10922098	chr1	196695521	T	C	-0.1285	0.008126	0.40011	2.5e-56	35327	TRUE	reported	textfile	0.00702882	250.051
10890_135_LCTL_LCTL	LCTL	rs9864801	chr3	165730789	TAGAGAG	TATAGAG	-0.054	0.008069	0.41936	2.2e-11	35328	TRUE	reported	textfile	0.00126613	44.7841
10890_135_LCTL_LCTL	LCTL	rs2242572	chr6	31943152	A	G	0.1202	0.013859	0.09003	4.21e-18	35430	TRUE	reported	textfile	0.00211862	75.2178
10890_135_LCTL_LCTL	LCTL	rs9272068	chr6	32631627	C	A	0.0531	0.008686	0.29339	9.74e-10	35428	TRUE	reported	textfile	0.00105377	37.3702
10892_8_OSMR_OSMR	OSMR	rs2921713	chr5	38862282	C	T	-0.0476	0.008208	0.49673	6.65e-09	35367	TRUE	reported	textfile	0.00095001	33.6291
10892_8_OSMR_OSMR	OSMR	rs77326070	chr5	39039653	G	A	0.1159	0.00841	0.34489	3.29e-43	35356	TRUE	reported	textfile	0.005343	189.911
10892_8_OSMR_OSMR	OSMR	rs10922098	chr1	196695521	T	C	-0.1054	0.008138	0.40011	2.32e-38	35327	TRUE	reported	textfile	0.00472587	167.734
10892_8_OSMR_OSMR	OSMR	rs2106009	chr14	106135717	A	C	-0.0648	0.008205	0.42058	2.84e-15	34955	TRUE	reported	textfile	0.00178119	62.3689
10892_8_OSMR_OSMR	OSMR	rs697356	chr3	165718150	C	G	0.0518	0.008271	0.36502	3.78e-10	35327	TRUE	reported	textfile	0.00110906	39.221
10892_8_OSMR_OSMR	OSMR	rs28573154	chr6	32008772	A	G	0.0832	0.011109	0.145	6.91e-14	35429	TRUE	reported	textfile	0.0015807	56.0883
10892_8_OSMR_OSMR	OSMR	rs7774739	chr6	32041524	G	A	0.0682	0.011121	0.17585	8.66e-10	35426	TRUE	reported	textfile	0.00106047	37.6059
10892_8_OSMR_OSMR	OSMR	rs9271766	chr6	32626382	GGCATCTACAG	GGCATCTACAA	0.0579	0.010474	0.17434	3.24e-08	35426	TRUE	reported	textfile	0.000861857	30.5568
10895_28_TMPRSS11B_TM11B	TMPRSS11B	rs28853072	chr1	196697958	T	A	-0.1149	0.007927	0.39738	1.32e-47	35328	TRUE	reported	textfile	0.00591192	210.086
10895_28_TMPRSS11B_TM11B	TMPRSS11B	rs2668202	chr3	165772680	G	A	-0.0537	0.008374	0.30991	1.43e-10	35328	TRUE	reported	textfile	0.00116267	41.1205
10895_28_TMPRSS11B_TM11B	TMPRSS11B	rs9501600	chr6	32009122	T	C	0.1078	0.011242	0.15016	8.92e-22	35429	TRUE	reported	textfile	0.0025886	91.9445
10895_28_TMPRSS11B_TM11B	TMPRSS11B	rs72508422	chr6	32513721	C	G	0.0521	0.009031	0.2312	7.98e-09	35428	TRUE	reported	textfile	0.000938533	33.2797
10900_272_STMN2_STMN2	STMN2	rs72882960	chr11	268927	T	C	0.0545	0.009057	0.26571	1.77e-09	35338	TRUE	reported	textfile	0.00102362	36.2076
10900_272_STMN2_STMN2	STMN2	rs4759076	chr12	54336088	C	T	0.0835	0.008041	0.4756	2.93e-25	35361	TRUE	reported	textfile	0.00304023	107.827
10900_272_STMN2_STMN2	STMN2	rs6436128	chr2	219264316	T	C	-0.0993	0.013176	0.10496	4.83e-14	35358	TRUE	reported	textfile	0.00160379	56.7946
10900_272_STMN2_STMN2	STMN2	rs1354034	chr3	56815721	C	T	0.1087	0.00824	0.38119	9.69e-40	35345	TRUE	reported	textfile	0.00489941	174.012
10902_53_ASPRV1_APRV1	ASPRV1	rs3796097	chr2	69961532	CTCGAAGCAGAGCGGGGA	CTCGAAGCAGAGTGGGGA	0.0649	0.008107	0.44088	1.2e-15	35346	TRUE	reported	textfile	0.00180985	64.0832
10902_53_ASPRV1_APRV1	ASPRV1	rs7545538	chr1	209806268	G	C	0.0454	0.00807	0.4555	1.85e-08	35353	TRUE	reported	textfile	0.000894437	31.6475
10902_53_ASPRV1_APRV1	ASPRV1	rs224313	chr10	62857180	C	T	0.0559	0.008574	0.33212	7.06e-11	35342	TRUE	reported	textfile	0.00120128	42.5042
10902_53_ASPRV1_APRV1	ASPRV1	rs17658212	chr15	40853721	T	C	-0.2123	0.018986	0.04753	5.01e-29	35353	TRUE	reported	textfile	0.00352431	125.028
10902_53_ASPRV1_APRV1	ASPRV1	rs117562643	chr16	29302062	A	G	-0.1085	0.018793	0.04896	7.76e-09	35355	TRUE	reported	textfile	0.000941905	33.3306
10902_53_ASPRV1_APRV1	ASPRV1	rs113125305	chr16	31121085	TTGTGTGTGTGTGTG	TTGTGTGTGTG	-0.2416	0.023271	0.03208	3e-25	35356	TRUE	reported	textfile	0.00303934	107.78
10902_53_ASPRV1_APRV1	ASPRV1	rs72802919	chr16	34028295	A	G	-0.2806	0.025582	0.02486	5.41e-28	35353	TRUE	reported	textfile	0.0033916	120.304
10902_53_ASPRV1_APRV1	ASPRV1	rs74446154	chr16	49590636	A	G	-0.1557	0.02347	0.03057	3.27e-11	35354	TRUE	reported	textfile	0.00124329	44.0075
10902_53_ASPRV1_APRV1	ASPRV1	rs140510457	chr16	52731698	A	G	-0.2177	0.035074	0.01332	5.4e-10	35353	TRUE	reported	textfile	0.00108855	38.5231
10902_53_ASPRV1_APRV1	ASPRV1	rs117749902	chr19	37098031	T	C	-0.1799	0.02786	0.02221	1.07e-10	35366	TRUE	reported	textfile	0.00117761	41.6942
10902_53_ASPRV1_APRV1	ASPRV1	rs12610606	chr19	38275182	C	T	-0.173	0.010952	0.16027	3.32e-56	35364	TRUE	reported	textfile	0.00700633	249.506
10902_53_ASPRV1_APRV1	ASPRV1	rs145684392	chr19	38357515	CAAAAAAAAA	CA	-0.0928	0.009924	0.21134	8.66e-21	35363	TRUE	reported	textfile	0.00246661	87.4375
10902_53_ASPRV1_APRV1	ASPRV1	rs9845881	chr3	190311493	C	T	0.0599	0.008258	0.39013	4.05e-13	35368	TRUE	reported	textfile	0.00148541	52.6113
10902_53_ASPRV1_APRV1	ASPRV1	rs188486759	chr7	77084576	T	C	0.2208	0.039719	0.01064	2.71e-08	35335	TRUE	reported	textfile	0.00087381	30.9013
10902_53_ASPRV1_APRV1	ASPRV1	rs2702945	chr8	6877165	C	T	-0.0648	0.009267	0.25043	2.69e-12	35384	TRUE	reported	textfile	0.00137995	48.8931
10903_50_STX8_STX8	STX8	rs11078801	chr17	9433928	C	G	0.0681	0.009708	0.21153	2.31e-12	35359	TRUE	reported	textfile	0.00138973	49.2051
10903_50_STX8_STX8	STX8	rs741735	chr11	256976	A	C	0.0489	0.008955	0.26384	4.74e-08	35341	TRUE	reported	textfile	0.000843027	29.8169
10903_50_STX8_STX8	STX8	rs12292693	chr11	65169248	C	A	-0.0868	0.008984	0.26371	4.4e-22	35352	TRUE	reported	textfile	0.00263355	93.3416
10903_50_STX8_STX8	STX8	rs1354034	chr3	56815721	C	T	0.0501	0.00815	0.38119	7.88e-10	35345	TRUE	reported	textfile	0.00106799	37.7864
10907_116_NTM_NTRI	NTM	rs4592429	chr11	130818963	G	T	-0.0515	0.008777	0.37755	4.42e-09	35359	TRUE	reported	textfile	0.000972746	34.4269
10907_116_NTM_NTRI	NTM	rs12800878	chr11	131246794	A	G	0.1964	0.008718	0.38371	2.14e-112	35358	TRUE	reported	textfile	0.0141505	507.487
10907_116_NTM_NTRI	NTM	rs2511504	chr11	131326501	C	T	0.3616	0.006654	0.40641	1e-200	35356	TRUE	reported	textfile	0.0770883	2953.02
10907_116_NTM_NTRI	NTM	rs12289924	chr11	131440207	G	T	0.1038	0.009304	0.29749	6.63e-29	35353	TRUE	reported	textfile	0.00350835	124.46
10907_116_NTM_NTRI	NTM	rs7118465	chr11	132100419	T	C	-0.1376	0.009354	0.29159	5.59e-49	35361	TRUE	reported	textfile	0.0060823	216.38
10907_116_NTM_NTRI	NTM	rs2477669	chr10	17764505	A	G	-0.0808	0.010975	0.17746	1.81e-13	35344	TRUE	reported	textfile	0.0015312	54.1987
10907_116_NTM_NTRI	NTM	rs78705678	chr10	17794281	G	A	0.1237	0.008683	0.36741	4.76e-46	35342	TRUE	reported	textfile	0.00570981	202.944
10907_116_NTM_NTRI	NTM	rs2477642	chr10	17821038	C	T	0.1175	0.008429	0.43852	3.63e-44	35340	TRUE	reported	textfile	0.00546859	194.312
10907_116_NTM_NTRI	NTM	rs112256242	chr10	18058949	GAAA	GAA	0.0988	0.017411	0.06435	1.39e-08	35347	TRUE	reported	textfile	0.000910161	32.199
10907_116_NTM_NTRI	NTM	rs138580446	chr11	132379412	A	C	-0.1257	0.019019	0.05273	3.87e-11	35361	TRUE	reported	textfile	0.00123377	43.6788
10907_116_NTM_NTRI	NTM	rs540	chr16	370907	C	T	-0.05	0.008583	0.38131	5.69e-09	35308	TRUE	reported	textfile	0.000960222	33.9342
10907_116_NTM_NTRI	NTM	rs1260326	chr2	27508073	C	T	0.0994	0.008823	0.34132	1.95e-29	35362	TRUE	reported	textfile	0.00357641	126.916
10907_116_NTM_NTRI	NTM	rs2686401	chr3	165771077	C	T	-0.0793	0.008995	0.31011	1.19e-18	35328	TRUE	reported	textfile	0.00219518	77.7176
10908_2_GALNT13_GLT13	GALNT13	rs16834610	chr2	153873982	T	C	0.1275	0.018824	0.04952	1.26e-11	35338	TRUE	reported	textfile	0.00129656	45.8746
10908_2_GALNT13_GLT13	GALNT13	rs10922098	chr1	196695521	T	C	-0.0612	0.008245	0.40011	1.15e-13	35327	TRUE	reported	textfile	0.00155718	55.0931
10908_2_GALNT13_GLT13	GALNT13	rs2477642	chr10	17821038	C	T	0.0488	0.008157	0.43852	2.19e-09	35340	TRUE	reported	textfile	0.00101175	35.7894
10908_2_GALNT13_GLT13	GALNT13	rs12975366	chr19	54255498	C	T	-0.061	0.008196	0.4155	9.86e-14	35359	TRUE	reported	textfile	0.00156414	55.39
10910_6_CEACAM4_CEAM4	CEACAM4	rs10922098	chr1	196695521	T	C	-0.1192	0.008056	0.40011	1.55e-49	35327	TRUE	reported	textfile	0.00615919	218.922
10910_6_CEACAM4_CEAM4	CEACAM4	rs1707652	chr3	165761011	T	C	0.0612	0.008525	0.3102	7.05e-13	35328	TRUE	reported	textfile	0.00145667	51.5335
10910_6_CEACAM4_CEAM4	CEACAM4	rs9501600	chr6	32009122	T	C	0.1104	0.011448	0.15016	5.24e-22	35429	TRUE	reported	textfile	0.00261807	92.9939
10910_6_CEACAM4_CEAM4	CEACAM4	rs35209896	chr6	32519009	A	C	0.075	0.013517	0.09263	2.88e-08	35428	TRUE	reported	textfile	0.000868236	30.7849
10916_44_PLA2R1_PLA2R	PLA2R1	rs12471260	chr2	159466945	A	G	-0.2456	0.007708	0.41345	1e-200	35338	TRUE	reported	textfile	0.0279274	1015.19
10916_44_PLA2R1_PLA2R	PLA2R1	rs113098364	chr2	159467547	C	T	-0.3723	0.012031	0.11335	1e-200	35337	TRUE	reported	textfile	0.026384	957.542
10916_44_PLA2R1_PLA2R	PLA2R1	rs80339456	chr2	160310243	T	A	0.4787	0.024363	0.02575	5.98e-86	35337	TRUE	reported	textfile	0.0108073	386.047
10916_44_PLA2R1_PLA2R	PLA2R1	rs6432620	chr2	160481371	AAAAAAA	GAAAAAA	-0.3713	0.005275	0.49362	1e-200	35335	TRUE	reported	textfile	0.122974	4954.28
10916_44_PLA2R1_PLA2R	PLA2R1	rs13001774	chr2	160914123	G	A	0.2456	0.01218	0.11273	1.99e-90	35334	TRUE	reported	textfile	0.0113763	406.572
10916_44_PLA2R1_PLA2R	PLA2R1	rs757344	chr12	47812313	C	T	-0.039	0.006889	0.41461	1.5e-08	35353	TRUE	reported	textfile	0.000905726	32.0474
10916_44_PLA2R1_PLA2R	PLA2R1	rs6496748	chr15	91003706	G	A	0.0402	0.007065	0.36687	1.27e-08	35365	TRUE	reported	textfile	0.000914654	32.3745
10916_44_PLA2R1_PLA2R	PLA2R1	rs6430066	chr2	144747220	C	T	-0.045	0.007782	0.39954	7.34e-09	35346	TRUE	reported	textfile	0.00094513	33.4363
10916_44_PLA2R1_PLA2R	PLA2R1	rs12998722	chr2	147446275	T	C	-0.0582	0.010007	0.17804	6.02e-09	35337	TRUE	reported	textfile	0.000956297	33.8231
10916_44_PLA2R1_PLA2R	PLA2R1	rs2091151	chr2	148411388	G	A	-0.0427	0.007683	0.48486	2.73e-08	35335	TRUE	reported	textfile	0.000873393	30.8866
10916_44_PLA2R1_PLA2R	PLA2R1	rs12471193	chr2	154739625	G	A	-0.0679	0.007881	0.37329	6.94e-18	35324	TRUE	reported	textfile	0.00209698	74.2254
10916_44_PLA2R1_PLA2R	PLA2R1	rs114994001	chr2	155796156	A	G	0.0825	0.013936	0.08437	3.22e-09	35322	TRUE	reported	textfile	0.000991187	35.0435
10916_44_PLA2R1_PLA2R	PLA2R1	rs116241488	chr2	158024333	A	C	0.2867	0.036404	0.01133	3.39e-15	35328	TRUE	reported	textfile	0.00175257	62.0201
10916_44_PLA2R1_PLA2R	PLA2R1	rs112083943	chr2	158484342	T	C	-0.2625	0.022439	0.02821	1.3e-31	35336	TRUE	reported	textfile	0.00385794	136.844
10916_44_PLA2R1_PLA2R	PLA2R1	rs62194171	chr2	161012157	T	G	-0.069	0.007904	0.381	2.55e-18	35334	TRUE	reported	textfile	0.00215217	76.2043
10916_44_PLA2R1_PLA2R	PLA2R1	rs78489768	chr2	162254424	G	A	0.2335	0.02213	0.03036	5.01e-26	35331	TRUE	reported	textfile	0.00314115	111.323
10916_44_PLA2R1_PLA2R	PLA2R1	rs115087160	chr2	162977586	T	C	-0.1306	0.015428	0.06758	2.56e-17	35332	TRUE	reported	textfile	0.00202404	71.6543
10916_44_PLA2R1_PLA2R	PLA2R1	rs6747805	chr2	163444080	C	T	-0.0671	0.008913	0.24362	5.16e-14	35331	TRUE	reported	textfile	0.00160157	56.6725
10916_44_PLA2R1_PLA2R	PLA2R1	rs80024373	chr2	165833367	T	A	-0.3563	0.038289	0.01009	1.33e-20	35341	TRUE	reported	textfile	0.00244423	86.5883
10916_44_PLA2R1_PLA2R	PLA2R1	rs77298446	chr2	171218825	G	C	-0.1494	0.026472	0.02137	1.66e-08	35349	TRUE	reported	textfile	0.000900242	31.8495
10916_44_PLA2R1_PLA2R	PLA2R1	rs61656332	chr2	172154420	G	C	-0.0674	0.009349	0.21309	5.64e-13	35352	TRUE	reported	textfile	0.00146804	51.9715
10916_44_PLA2R1_PLA2R	PLA2R1	rs1377057	chr4	81303402	C	G	0.0501	0.007554	0.28819	3.3e-11	35339	TRUE	reported	textfile	0.00124316	43.9842
10916_44_PLA2R1_PLA2R	PLA2R1	rs11751347	chr6	160671406	T	C	-0.0998	0.012532	0.07953	1.67e-15	35377	TRUE	reported	textfile	0.00178946	63.4155
10916_44_PLA2R1_PLA2R	PLA2R1	rs3798938	chr6	161230971	C	T	-0.1069	0.017307	0.0418	6.54e-10	35378	TRUE	reported	textfile	0.00107723	38.1494
10916_44_PLA2R1_PLA2R	PLA2R1	rs2000242	chr9	123211058	T	C	0.0521	0.009157	0.16633	1.27e-08	35351	TRUE	reported	textfile	0.000914892	32.3701
10917_40_GNGT2_GBGT2	GNGT2	rs182801617	chr17	48871590	T	C	-0.193	0.028699	0.01868	1.76e-11	35355	TRUE	reported	textfile	0.00127754	45.2227
10917_40_GNGT2_GBGT2	GNGT2	rs10922094	chr1	196692375	CATTA	GATTA	-0.0473	0.007969	0.40155	2.93e-09	35328	TRUE	reported	textfile	0.000996237	35.2282
10917_40_GNGT2_GBGT2	GNGT2	rs28720282	chr11	61323484	C	T	0.0733	0.013259	0.09507	3.23e-08	35354	TRUE	reported	textfile	0.000863719	30.5606
10924_258_CYB5D2_NEUFC	CYB5D2	rs149208504	chr17	4011662	C	T	-0.6911	0.025794	0.02263	3.92e-158	35358	TRUE	reported	textfile	0.0198988	717.827
10924_258_CYB5D2_NEUFC	CYB5D2	rs17176065	chr17	4058560	T	C	0.3578	0.018882	0.0447	4.5e-80	35361	TRUE	reported	textfile	0.0100525	359.054
10924_258_CYB5D2_NEUFC	CYB5D2	rs181444731	chr17	4387026	A	G	-0.1765	0.030387	0.01669	6.31e-09	35359	TRUE	reported	textfile	0.000953234	33.7357
10924_258_CYB5D2_NEUFC	CYB5D2	rs7224464	chr17	4449244	T	C	-0.0531	0.00876	0.29	1.35e-09	35362	TRUE	reported	textfile	0.00103799	36.7414
10924_258_CYB5D2_NEUFC	CYB5D2	rs10922098	chr1	196695521	T	C	-0.0507	0.008069	0.40011	3.31e-10	35327	TRUE	reported	textfile	0.00111631	39.4777
10924_258_CYB5D2_NEUFC	CYB5D2	rs1042445	chr3	186677647	T	C	0.0631	0.009261	0.23639	9.51e-12	35357	TRUE	reported	textfile	0.00131129	46.4214
10924_258_CYB5D2_NEUFC	CYB5D2	rs2523610	chr6	31354428	ACCCACCCCCAGACCTGCCACCCCA	ACCCACCCCCAGACCCGCCACCCCA	0.1287	0.009673	0.21005	2.15e-40	35426	TRUE	reported	textfile	0.00497219	177.015
10924_258_CYB5D2_NEUFC	CYB5D2	rs2854001	chr6	31355235	A	G	0.1288	0.009671	0.20994	1.8e-40	35429	TRUE	reported	textfile	0.00498151	177.364
10924_258_CYB5D2_NEUFC	CYB5D2	rs2523483	chr6	31386015	G	T	0.1074	0.018723	0.04792	9.69e-09	35429	TRUE	reported	textfile	0.000927888	32.9028
10924_258_CYB5D2_NEUFC	CYB5D2	rs41285751	chr6	31932038	T	G	0.1034	0.014374	0.08277	6.32e-13	35430	TRUE	reported	textfile	0.00145841	51.7442
10933_107_CALN1_CABP8	CALN1	rs10922098	chr1	196695521	T	C	-0.1587	0.008097	0.40011	1.54e-85	35329	TRUE	reported	textfile	0.0107567	384.132
10933_107_CALN1_CABP8	CALN1	rs11569415	chr19	6716268	A	G	-0.0517	0.00924	0.24276	2.21e-08	35363	TRUE	reported	textfile	0.000884512	31.3049
10933_107_CALN1_CABP8	CALN1	rs1355538	chr3	165787389	G	A	-0.0698	0.008103	0.39847	7.06e-18	35329	TRUE	reported	textfile	0.00209593	74.1984
10933_107_CALN1_CABP8	CALN1	rs453821	chr6	31967534	T	C	0.1242	0.011453	0.13894	2.13e-27	35432	TRUE	reported	textfile	0.00330803	117.593
10933_107_CALN1_CABP8	CALN1	rs28471056	chr6	32635749	AGGTGTTCTGTCTCAATCCACTGTGCTCACAGAGTACGT	AGGTGTTCTGTCTCAATCCACTGTGCTCACAGAGTACCT	0.0728	0.010076	0.18962	5e-13	35429	TRUE	reported	textfile	0.00147126	52.199
10938_13_CD58_sLFA_3	CD58	rs61789227	chr1	116537006	G	A	0.6656	0.027448	0.02109	6.7e-130	35344	TRUE	reported	textfile	0.0163653	588.004
10938_13_CD58_sLFA_3	CD58	rs116614403	chr1	118591986	T	C	0.2215	0.031178	0.01638	1.21e-12	35361	TRUE	reported	textfile	0.0014253	50.4692
10938_13_CD58_sLFA_3	CD58	rs190942314	chr1	119615099	GTCAC	GTCAG	0.1666	0.029221	0.01836	1.19e-08	35354	TRUE	reported	textfile	0.000918591	32.5039
10938_13_CD58_sLFA_3	CD58	rs10922094	chr1	196692375	CATTA	GATTA	-0.1301	0.008131	0.40155	1.27e-57	35330	TRUE	reported	textfile	0.00719428	256.001
10938_13_CD58_sLFA_3	CD58	rs1706435	chr3	165743688	G	A	0.0744	0.00824	0.36981	1.74e-19	35330	TRUE	reported	textfile	0.00230222	81.5205
10938_13_CD58_sLFA_3	CD58	rs9501600	chr6	32009122	T	C	0.0923	0.011546	0.15016	1.31e-15	35431	TRUE	reported	textfile	0.00180042	63.9022
10939_16_PLEKHA4_PKHA4	PLEKHA4	rs10922098	chr1	196695521	T	C	-0.0974	0.008103	0.40011	2.78e-33	35329	TRUE	reported	textfile	0.00407307	144.478
10939_16_PLEKHA4_PKHA4	PLEKHA4	rs113747960	chr12	7074644	A	G	-0.0669	0.012249	0.12384	4.72e-08	35380	TRUE	reported	textfile	0.000842417	29.8282
10939_16_PLEKHA4_PKHA4	PLEKHA4	rs17580	chr14	94380925	A	T	0.2796	0.022322	0.03316	5.42e-36	35363	TRUE	reported	textfile	0.00441709	156.886
10939_16_PLEKHA4_PKHA4	PLEKHA4	rs2686395	chr3	165767231	C	T	-0.0699	0.008557	0.3101	3.11e-16	35330	TRUE	reported	textfile	0.00188516	66.7247
10939_16_PLEKHA4_PKHA4	PLEKHA4	rs9501600	chr6	32009122	T	C	0.1006	0.011506	0.15016	2.27e-18	35431	TRUE	reported	textfile	0.00215292	76.4404
10940_25_SRL_SRCA	SRL	rs11640587	chr16	4214222	G	C	-0.1185	0.00833	0.38098	6.33e-46	35348	TRUE	reported	textfile	0.00569249	202.359
10940_25_SRL_SRCA	SRL	rs7915908	chr10	122339332	T	C	-0.0672	0.008964	0.29712	6.55e-14	35372	TRUE	reported	textfile	0.0015863	56.1966
10940_25_SRL_SRCA	SRL	rs932274	chr10	122465848	T	C	-0.2055	0.009721	0.2278	3.36e-99	35373	TRUE	reported	textfile	0.0124761	446.866
10940_25_SRL_SRCA	SRL	rs2736921	chr10	122498813	G	A	0.1399	0.012884	0.11535	1.82e-27	35371	TRUE	reported	textfile	0.00332232	117.899
10940_25_SRL_SRCA	SRL	rs1355538	chr3	165787389	G	A	-0.046	0.00831	0.39847	3.11e-08	35329	TRUE	reported	textfile	0.000866574	30.64
10940_25_SRL_SRCA	SRL	rs13190721	chr6	29937843	T	C	-0.0481	0.008309	0.33961	7.08e-09	35436	TRUE	reported	textfile	0.000944795	33.5095
10940_25_SRL_SRCA	SRL	rs13208583	chr6	32833094	T	C	0.0795	0.013354	0.10406	2.63e-09	35426	TRUE	reported	textfile	0.000999436	35.4395
10945_11_STX6_Syntaxin_6	STX6	rs572515	chr1	196677131	G	A	-0.1153	0.008157	0.3973	2.28e-45	35329	TRUE	reported	textfile	0.00562364	199.79
10945_11_STX6_Syntaxin_6	STX6	rs1706435	chr3	165743688	G	A	0.0658	0.008266	0.36981	1.71e-15	35330	TRUE	reported	textfile	0.00179035	63.3631
10945_11_STX6_Syntaxin_6	STX6	rs28573154	chr6	32008772	A	G	0.0801	0.011132	0.145	6.21e-13	35431	TRUE	reported	textfile	0.00145915	51.7719
10945_11_STX6_Syntaxin_6	STX6	rs7774739	chr6	32041524	G	A	0.0645	0.01114	0.17585	7.03e-09	35428	TRUE	reported	textfile	0.000945348	33.5216
10948_14_PLD3_PLD3	PLD3	rs7254808	chr19	40364607	C	T	0.1354	0.019646	0.04313	5.5e-12	35365	TRUE	reported	textfile	0.00134132	47.4968
10948_14_PLD3_PLD3	PLD3	rs10922098	chr1	196695521	T	C	-0.0554	0.008121	0.40011	9e-12	35329	TRUE	reported	textfile	0.00131552	46.5346
10948_14_PLD3_PLD3	PLD3	rs11738994	chr5	151429528	C	T	0.0599	0.008268	0.36196	4.34e-13	35342	TRUE	reported	textfile	0.00148292	52.4841
10948_14_PLD3_PLD3	PLD3	rs4631423	chr8	11841770	T	C	-0.0564	0.009882	0.20582	1.15e-08	35368	TRUE	reported	textfile	0.000920149	32.572
10948_14_PLD3_PLD3	PLD3	rs6993770	chr8	105569300	T	A	-0.0664	0.009545	0.22448	3.49e-12	35356	TRUE	reported	textfile	0.00136687	48.3905
10953_14_CLEC2A_CLC2A	CLEC2A	rs10922098	chr1	196695521	T	C	-0.055	0.008144	0.40011	1.45e-11	35329	TRUE	reported	textfile	0.00128931	45.6063
10953_14_CLEC2A_CLC2A	CLEC2A	rs7080536	chr10	113588287	A	G	-0.6371	0.019699	0.04142	1e-200	35378	TRUE	reported	textfile	0.028717	1045.93
10953_14_CLEC2A_CLC2A	CLEC2A	rs77774564	chr10	113637445	A	G	-0.3431	0.033605	0.01388	1.79e-24	35378	TRUE	reported	textfile	0.0029378	104.234
10953_14_CLEC2A_CLC2A	CLEC2A	rs11593575	chr10	114042439	G	C	-0.2531	0.034818	0.01393	3.62e-13	35375	TRUE	reported	textfile	0.00149153	52.8387
10953_14_CLEC2A_CLC2A	CLEC2A	rs485305	chr10	114288286	A	C	-0.1994	0.026955	0.02166	1.39e-13	35368	TRUE	reported	textfile	0.00154486	54.7201
10953_14_CLEC2A_CLC2A	CLEC2A	rs11196979	chr10	114904626	G	A	-0.0745	0.01257	0.11452	3.09e-09	35373	TRUE	reported	textfile	0.000992063	35.1251
10953_14_CLEC2A_CLC2A	CLEC2A	rs9501393	chr6	32007072	GGAG	CGAG	0.0737	0.010676	0.1548	5.08e-12	35431	TRUE	reported	textfile	0.00134323	47.6533
10953_14_CLEC2A_CLC2A	CLEC2A	rs7774739	chr6	32041524	G	A	0.0705	0.011118	0.17585	2.28e-10	35428	TRUE	reported	textfile	0.00113367	40.2069
10955_4_CLEC10A_CLC10	CLEC10A	rs10922098	chr1	196695521	T	C	-0.0997	0.008099	0.40011	7.99e-35	35329	TRUE	reported	textfile	0.00427108	151.532
10955_4_CLEC10A_CLC10	CLEC10A	rs1706435	chr3	165743688	G	A	0.0602	0.008211	0.36981	2.27e-13	35330	TRUE	reported	textfile	0.00151914	53.7497
10955_4_CLEC10A_CLC10	CLEC10A	rs9469017	chr6	31496662	A	G	-0.087	0.015136	0.07464	9.03e-09	35431	TRUE	reported	textfile	0.000931597	33.0363
10955_4_CLEC10A_CLC10	CLEC10A	rs2844452	chr6	31914247	G	A	-0.0669	0.007965	0.43878	4.51e-17	35432	TRUE	reported	textfile	0.00198711	70.5434
10955_4_CLEC10A_CLC10	CLEC10A	rs550671	chr6	31976816	T	C	0.13	0.011386	0.14045	3.42e-30	35431	TRUE	reported	textfile	0.00366578	130.353
10959_125_BET1L_BET1L	BET1L	rs2739240	chr11	187771	A	C	0.123	0.009058	0.25195	5.29e-42	35342	TRUE	reported	textfile	0.00519032	184.383
10959_125_BET1L_BET1L	BET1L	rs10922098	chr1	196695521	T	C	-0.089	0.008053	0.40011	2.15e-28	35329	TRUE	reported	textfile	0.00344536	122.135
10959_125_BET1L_BET1L	BET1L	rs1619994	chr3	165744047	G	A	0.0486	0.008788	0.2807	3.2e-08	35330	TRUE	reported	textfile	0.000864914	30.5821
10959_125_BET1L_BET1L	BET1L	rs444921	chr6	31964400	T	C	0.0843	0.011376	0.13897	1.26e-13	35432	TRUE	reported	textfile	0.00154742	54.91
10959_125_BET1L_BET1L	BET1L	rs4734879	chr8	105570896	G	A	-0.0525	0.009586	0.21866	4.33e-08	35356	TRUE	reported	textfile	0.000847642	29.993
10974_20_SPINK7_ISK7	SPINK7	rs9784645	chr5	148337418	T	G	0.1322	0.009459	0.25293	2.18e-44	35349	TRUE	reported	textfile	0.00549543	195.321
10974_20_SPINK7_ISK7	SPINK7	rs61816766	chr1	152347096	C	T	0.1718	0.030331	0.01942	1.48e-08	35355	TRUE	reported	textfile	0.000906626	32.081
10974_20_SPINK7_ISK7	SPINK7	rs10922094	chr1	196692375	CATTA	GATTA	-0.0922	0.008409	0.40155	5.63e-28	35330	TRUE	reported	textfile	0.00339121	120.212
10974_20_SPINK7_ISK7	SPINK7	rs2727270	chr11	61835765	T	C	-0.0619	0.011104	0.16553	2.48e-08	35358	TRUE	reported	textfile	0.000878119	31.074
10974_20_SPINK7_ISK7	SPINK7	rs34529371	chr14	23280869	A	G	-0.0639	0.011221	0.15843	1.24e-08	35368	TRUE	reported	textfile	0.000916073	32.4275
10974_20_SPINK7_ISK7	SPINK7	rs77924615	chr16	20381010	A	G	-0.0717	0.010423	0.19701	6.04e-12	35346	TRUE	reported	textfile	0.001337	47.3182
10974_20_SPINK7_ISK7	SPINK7	rs34155263	chr2	72036095	T	C	-0.0464	0.008427	0.4112	3.66e-08	35341	TRUE	reported	textfile	0.000857114	30.3155
10974_20_SPINK7_ISK7	SPINK7	rs1355538	chr3	165787389	G	A	-0.0537	0.0084	0.39847	1.63e-10	35329	TRUE	reported	textfile	0.00115546	40.8663
10974_20_SPINK7_ISK7	SPINK7	rs322372	chr5	172749458	G	A	-0.1007	0.017618	0.05848	1.09e-08	35355	TRUE	reported	textfile	0.000923196	32.6679
10974_20_SPINK7_ISK7	SPINK7	rs453821	chr6	31967534	T	C	0.0678	0.011868	0.13894	1.11e-08	35432	TRUE	reported	textfile	0.000920256	32.6347
10974_20_SPINK7_ISK7	SPINK7	rs10971512	chr9	33437284	A	C	0.1274	0.010934	0.17277	2.25e-31	35339	TRUE	reported	textfile	0.00382702	135.755
10975_59_MUCL1_MUCL1	MUCL1	rs10922098	chr1	196695521	T	C	-0.1729	0.008003	0.40011	1.67e-103	35329	TRUE	reported	textfile	0.0130393	466.724
10975_59_MUCL1_MUCL1	MUCL1	rs2686395	chr3	165767231	C	T	-0.0732	0.008486	0.3101	6.36e-18	35330	TRUE	reported	textfile	0.00210164	74.4032
10975_59_MUCL1_MUCL1	MUCL1	rs9501600	chr6	32009122	T	C	0.1232	0.011395	0.15016	3.04e-27	35431	TRUE	reported	textfile	0.00328836	116.888
10977_55_UCMA_UCMA	UCMA	rs185705950	chr10	13133960	T	C	-0.2434	0.018855	0.05008	4.01e-38	35363	TRUE	reported	textfile	0.00469026	166.634
10977_55_UCMA_UCMA	UCMA	rs142421037	chr10	13219514	C	G	0.2001	0.035005	0.01343	1.09e-08	35364	TRUE	reported	textfile	0.000923148	32.6745
10977_55_UCMA_UCMA	UCMA	rs138834887	chr10	13221289	A	C	0.5018	0.027374	0.0233	4.64e-75	35363	TRUE	reported	textfile	0.00941301	336.016
10977_55_UCMA_UCMA	UCMA	rs2399954	chr10	13234368	A	G	-0.4568	0.014455	0.08795	1e-200	35363	TRUE	reported	textfile	0.0274645	998.6
10977_55_UCMA_UCMA	UCMA	rs112582999	chr10	13246282	A	T	0.1122	0.01888	0.04771	2.8e-09	35364	TRUE	reported	textfile	0.00099767	35.3148
10977_55_UCMA_UCMA	UCMA	rs78560997	chr10	13288194	C	T	0.1808	0.021303	0.03949	2.12e-17	35364	TRUE	reported	textfile	0.00203269	72.0262
10977_55_UCMA_UCMA	UCMA	rs117415981	chr10	13662315	A	G	-0.1538	0.025914	0.02671	2.94e-09	35367	TRUE	reported	textfile	0.000994977	35.2224
10977_55_UCMA_UCMA	UCMA	rs10906474	chr10	13779194	G	A	-0.3123	0.029458	0.01959	2.94e-26	35366	TRUE	reported	textfile	0.00316791	112.386
10977_55_UCMA_UCMA	UCMA	rs75025577	chr10	13859997	TGCTA	TGCTG	-0.2097	0.021517	0.03765	1.92e-22	35370	TRUE	reported	textfile	0.00267814	94.9749
10977_55_UCMA_UCMA	UCMA	rs4755234	chr11	44210885	C	T	0.0529	0.008695	0.32319	1.17e-09	35368	TRUE	reported	textfile	0.00104546	37.0124
10977_55_UCMA_UCMA	UCMA	rs6485513	chr11	44348590	T	C	-0.0475	0.008308	0.40879	1.08e-08	35366	TRUE	reported	textfile	0.000923437	32.6866
10977_55_UCMA_UCMA	UCMA	rs7952436	chr11	67257063	T	C	-0.1028	0.014831	0.08078	4.16e-12	35352	TRUE	reported	textfile	0.00135719	48.042
10977_55_UCMA_UCMA	UCMA	rs7971039	chr12	85330527	A	G	0.0689	0.008685	0.32997	2.13e-15	35357	TRUE	reported	textfile	0.00177685	62.9324
10981_56_NRG3_NRG3	NRG3	rs572515	chr1	196677131	G	A	-0.0534	0.00799	0.3973	2.34e-11	35329	TRUE	reported	textfile	0.00126272	44.6647
10981_56_NRG3_NRG3	NRG3	rs143959838	chr17	7004074	TTAATATTA	TTATTA	-0.1244	0.020751	0.03504	2.04e-09	35365	TRUE	reported	textfile	0.00101519	35.9367
10981_56_NRG3_NRG3	NRG3	rs143501783	chr17	7897001	C	T	0.2025	0.035488	0.01116	1.16e-08	35364	TRUE	reported	textfile	0.000919869	32.5584
10990_21_LRRK2_LRRK2	LRRK2	rs10922094	chr1	196692375	CATTA	GATTA	-0.118	0.00819	0.40155	4.59e-47	35330	TRUE	reported	textfile	0.00584128	207.573
10990_21_LRRK2_LRRK2	LRRK2	rs964184	chr11	116778201	C	G	-0.1015	0.012161	0.12321	7.03e-17	35368	TRUE	reported	textfile	0.00196575	69.6577
10990_21_LRRK2_LRRK2	LRRK2	rs704	chr17	28367840	A	G	0.0964	0.008036	0.49189	3.73e-33	35351	TRUE	reported	textfile	0.00405423	143.896
10990_21_LRRK2_LRRK2	LRRK2	rs71352239	chr19	44926286	T	C	0.0596	0.008768	0.30263	1.07e-11	35359	TRUE	reported	textfile	0.00130504	46.2026
10990_21_LRRK2_LRRK2	LRRK2	rs12478841	chr2	27588855	G	A	0.0648	0.009677	0.21569	2.13e-11	35364	TRUE	reported	textfile	0.00126636	44.8378
10990_21_LRRK2_LRRK2	LRRK2	rs1291921	chr3	136317384	G	A	0.0503	0.009015	0.2763	2.41e-08	35352	TRUE	reported	textfile	0.000879849	31.1301
10990_21_LRRK2_LRRK2	LRRK2	rs6445035	chr3	165762312	A	G	0.1146	0.010209	0.1904	3.06e-29	35330	TRUE	reported	textfile	0.00355396	126.002
10990_21_LRRK2_LRRK2	LRRK2	rs3863087	chr3	165792099	A	G	-0.0998	0.01389	0.09559	6.71e-13	35329	TRUE	reported	textfile	0.00145912	51.6217
10990_21_LRRK2_LRRK2	LRRK2	rs550671	chr6	31976816	T	C	0.1134	0.011544	0.14045	8.91e-23	35431	TRUE	reported	textfile	0.00271612	96.4915
10990_21_LRRK2_LRRK2	LRRK2	rs34927613	chr6	32632434	A	G	0.0681	0.008754	0.29339	7.3e-15	35430	TRUE	reported	textfile	0.00170517	60.5141
11067_13_BGLAP_Osteocalcin	BGLAP	rs12406047	chr1	196708768	T	A	-0.0582	0.010023	0.18182	6.38e-09	35330	TRUE	reported	textfile	0.000953438	33.7152
11067_13_BGLAP_Osteocalcin	BGLAP	rs3132487	chr6	31275231	T	G	0.0596	0.009283	0.22755	1.36e-10	35430	TRUE	reported	textfile	0.00116209	41.2184
11067_13_BGLAP_Osteocalcin	BGLAP	rs77311729	chr6	32505240	C	T	0.1182	0.007459	0.37947	1.47e-56	35415	TRUE	reported	textfile	0.00704073	251.101
11067_13_BGLAP_Osteocalcin	BGLAP	rs6926251	chr6	32627652	C	T	0.1569	0.008576	0.277	9.05e-75	35430	TRUE	reported	textfile	0.00935883	334.697
11067_13_BGLAP_Osteocalcin	BGLAP	rs9272802	chr6	32642812	T	G	0.0811	0.00768	0.44711	4.58e-26	35429	TRUE	reported	textfile	0.00313759	111.505
11071_1_IL5_IL_5	IL5	rs572515	chr1	196677131	G	A	-0.0575	0.007932	0.3973	4.19e-13	35329	TRUE	reported	textfile	0.00148523	52.5467
11071_1_IL5_IL_5	IL5	rs1846190	chr6	32616036	A	G	0.0532	0.008064	0.35085	4.18e-11	35430	TRUE	reported	textfile	0.00122693	43.5209
11071_1_IL5_IL_5	IL5	rs11755689	chr6	32618599	G	A	0.0442	0.007926	0.33707	2.45e-08	35427	TRUE	reported	textfile	0.000877043	31.0965
11094_104_CLC_LPPL	CLC	rs10922098	chr1	196695521	T	C	-0.1049	0.008048	0.40011	7.73e-39	35329	TRUE	reported	textfile	0.00478586	169.883
11094_104_CLC_LPPL	CLC	rs9864801	chr3	165730789	TAGAGAG	TATAGAG	-0.0559	0.007985	0.41936	2.54e-12	35330	TRUE	reported	textfile	0.00138525	49.006
11094_104_CLC_LPPL	CLC	rs9501600	chr6	32009122	T	C	0.0887	0.011439	0.15016	8.91e-15	35431	TRUE	reported	textfile	0.00169415	60.1238
11094_104_CLC_LPPL	CLC	rs9268744	chr6	32449501	A	G	0.0443	0.007892	0.48148	1.99e-08	35430	TRUE	reported	textfile	0.000888538	31.5071
11096_57_N6AMT1_HEMK2	N6AMT1	rs4980320	chr11	198986	C	T	0.0461	0.008064	0.46986	1.09e-08	35343	TRUE	reported	textfile	0.000923838	32.6796
11096_57_N6AMT1_HEMK2	N6AMT1	rs17784482	chr15	71140089	G	A	-0.2289	0.03679	0.01181	4.92e-10	35368	TRUE	reported	textfile	0.00109332	38.7086
11096_57_N6AMT1_HEMK2	N6AMT1	rs144176526	chr15	72014672	CAAGATACCATGAAAGAAAGAAAAGAAAGAAAAGGAAAA	CGAGATACCATGAAAGAAAGAAAAGAAAGAAAAGGAAAA	-0.2913	0.038903	0.01085	7e-14	35349	TRUE	reported	textfile	0.00158361	56.0648
11096_57_N6AMT1_HEMK2	N6AMT1	rs146527756	chr15	72662455	T	G	-0.2498	0.035797	0.01284	2.99e-12	35347	TRUE	reported	textfile	0.00137575	48.6931
11096_57_N6AMT1_HEMK2	N6AMT1	rs4541868	chr8	105578477	A	C	-0.0677	0.009725	0.21915	3.37e-12	35355	TRUE	reported	textfile	0.00136884	48.4589
11098_1_PDXK_PDXK	PDXK	rs4818855	chr21	43619070	T	C	-0.1278	0.008111	0.41893	6.14e-56	35267	TRUE	reported	textfile	0.00699033	248.249
11098_1_PDXK_PDXK	PDXK	rs55704290	chr21	43846145	T	C	-0.1207	0.022037	0.03483	4.32e-08	35261	TRUE	reported	textfile	0.000850052	29.9975
11098_1_PDXK_PDXK	PDXK	rs75136590	chr21	43859644	A	G	0.1215	0.019886	0.04352	9.97e-10	35261	TRUE	reported	textfile	0.00105756	37.3279
11098_1_PDXK_PDXK	PDXK	rs79039769	chr21	44038088	A	G	-0.2996	0.032805	0.01537	6.67e-20	35257	TRUE	reported	textfile	0.00236011	83.4025
11098_1_PDXK_PDXK	PDXK	rs144059351	chr21	44048700	A	G	-0.1033	0.016092	0.06601	1.37e-10	35258	TRUE	reported	textfile	0.00116739	41.2056
11098_1_PDXK_PDXK	PDXK	rs10057588	chr5	43160065	A	G	0.0617	0.008409	0.35423	2.18e-13	35352	TRUE	reported	textfile	0.00152057	53.834
11101_18_TLR4_TLR4	TLR4	rs10922094	chr1	196692375	CATTA	GATTA	-0.0502	0.007939	0.40155	2.56e-10	35330	TRUE	reported	textfile	0.00113042	39.9808
11101_18_TLR4_TLR4	TLR4	rs35802700	chr14	106694501	TA	T	-0.0512	0.009146	0.26069	2.17e-08	34959	TRUE	reported	textfile	0.000895632	31.3367
11101_18_TLR4_TLR4	TLR4	rs67399078	chr6	32642504	TGGGGG	CTGGGG	0.0459	0.00796	0.39943	8.11e-09	35430	TRUE	reported	textfile	0.000937607	33.2487
11102_22_REG4_REG4	REG4	rs12125319	chr1	119108785	C	T	0.1599	0.027012	0.02414	3.23e-09	35359	TRUE	reported	textfile	0.000990041	35.0396
11102_22_REG4_REG4	REG4	rs80117153	chr1	119305017	C	G	0.1488	0.025951	0.02641	9.82e-09	35351	TRUE	reported	textfile	0.000929164	32.8756
11102_22_REG4_REG4	REG4	rs3009182	chr1	119836055	T	C	-0.1428	0.00999	0.22116	2.38e-46	35352	TRUE	reported	textfile	0.00574657	204.315
11102_22_REG4_REG4	REG4	rs72697218	chr1	119853675	T	C	-0.2246	0.02673	0.02416	4.37e-17	35352	TRUE	reported	textfile	0.00199315	70.5988
11102_22_REG4_REG4	REG4	rs191615076	chr1	120386170	A	C	0.1979	0.022775	0.03429	3.65e-18	35350	TRUE	reported	textfile	0.00213137	75.5006
11102_22_REG4_REG4	REG4	rs7480143	chr11	2203793	T	C	0.0953	0.0131	0.11386	3.47e-13	35352	TRUE	reported	textfile	0.00149479	52.9199
11102_22_REG4_REG4	REG4	rs10500661	chr11	6252514	C	T	0.0544	0.009844	0.22999	3.28e-08	35369	TRUE	reported	textfile	0.000862694	30.5373
11102_22_REG4_REG4	REG4	rs3217810	chr12	4279105	T	C	0.0823	0.011913	0.13867	4.91e-12	35367	TRUE	reported	textfile	0.00134764	47.7236
11102_22_REG4_REG4	REG4	rs731541	chr17	9895845	C	A	0.0513	0.00886	0.3283	7.03e-09	35363	TRUE	reported	textfile	0.000947124	33.523
11102_22_REG4_REG4	REG4	rs2979153	chr8	8399571	C	G	-0.0551	0.009786	0.23178	1.8e-08	35380	TRUE	reported	textfile	0.000895253	31.7007
11103_24_HSPB1_HSP_27	HSPB1	rs34179550	chr7	75615065	A	G	0.0766	0.013176	0.11116	6.11e-09	35339	TRUE	reported	textfile	0.000955479	33.796
11103_24_HSPB1_HSP_27	HSPB1	rs113088829	chr7	75667928	C	T	-0.1281	0.017664	0.05337	4.11e-13	35340	TRUE	reported	textfile	0.00148596	52.5891
11103_24_HSPB1_HSP_27	HSPB1	rs13240755	chr7	75976791	A	G	0.2916	0.008488	0.34276	1e-200	35341	TRUE	reported	textfile	0.0323161	1180.16
11103_24_HSPB1_HSP_27	HSPB1	rs10231308	chr7	76376379	C	T	0.1249	0.009638	0.23473	2.1e-38	35340	TRUE	reported	textfile	0.00472961	167.929
11103_24_HSPB1_HSP_27	HSPB1	rs3972522	chr7	77052519	C	T	-0.1162	0.0099	0.32367	8.25e-32	35333	TRUE	reported	textfile	0.00388393	137.758
11103_24_HSPB1_HSP_27	HSPB1	rs117296956	chr7	77220299	A	G	-0.2958	0.024674	0.02756	4.09e-33	35342	TRUE	reported	textfile	0.00405008	143.712
11103_24_HSPB1_HSP_27	HSPB1	rs7926172	chr11	225180	A	G	0.0596	0.009533	0.23069	4.05e-10	35343	TRUE	reported	textfile	0.00110471	39.0849
11103_24_HSPB1_HSP_27	HSPB1	rs6926219	chr6	122399661	A	G	-0.0824	0.008059	0.46006	1.53e-24	35347	TRUE	reported	textfile	0.00294888	104.536
11103_24_HSPB1_HSP_27	HSPB1	rs6460050	chr7	73661400	A	C	0.0508	0.008661	0.32954	4.49e-09	35346	TRUE	reported	textfile	0.000972363	34.4007
11103_24_HSPB1_HSP_27	HSPB1	rs342200	chr7	106676033	A	G	-0.0577	0.008248	0.42559	2.64e-12	35348	TRUE	reported	textfile	0.00138258	48.9361
11104_13_CHI3L1_YKL_40	CHI3L1	rs11584227	chr1	202629647	C	T	-0.1828	0.010754	0.27973	8.51e-65	35351	TRUE	reported	textfile	0.00810728	288.927
11104_13_CHI3L1_YKL_40	CHI3L1	rs7516546	chr1	202852808	T	C	-0.3396	0.028573	0.02922	1.41e-32	35353	TRUE	reported	textfile	0.00397984	141.253
11104_13_CHI3L1_YKL_40	CHI3L1	rs75228438	chr1	202995854	T	C	0.4001	0.031552	0.02375	7.57e-37	35352	TRUE	reported	textfile	0.00452792	160.79
11104_13_CHI3L1_YKL_40	CHI3L1	rs143359688	chr1	203141150	GTGGGATGGGGGAGCCCCAGGGC	G	-0.3238	0.00952	0.48134	1e-200	35353	TRUE	reported	textfile	0.0316862	1156.79
11104_13_CHI3L1_YKL_40	CHI3L1	rs80241012	chr1	203215796	A	G	-0.3485	0.013696	0.14382	7.84e-143	35356	TRUE	reported	textfile	0.0179835	647.431
11104_13_CHI3L1_YKL_40	CHI3L1	rs6670714	chr1	193049404	C	T	-0.0834	0.012781	0.16685	6.78e-11	35336	TRUE	reported	textfile	0.00120354	42.5773
11104_13_CHI3L1_YKL_40	CHI3L1	rs114072431	chr1	195974961	A	G	0.1702	0.024314	0.04032	2.56e-12	35329	TRUE	reported	textfile	0.00138507	48.9984
11104_13_CHI3L1_YKL_40	CHI3L1	rs1932023	chr1	201535061	G	A	0.1468	0.013195	0.15952	9.43e-29	35341	TRUE	reported	textfile	0.00349009	123.768
11104_13_CHI3L1_YKL_40	CHI3L1	rs6679311	chr1	204590548	C	T	-0.0985	0.010846	0.2745	1.07e-19	35363	TRUE	reported	textfile	0.00232687	82.4724
11104_13_CHI3L1_YKL_40	CHI3L1	rs1800894	chr1	206773321	T	C	-0.1408	0.024872	0.0398	1.51e-08	35365	TRUE	reported	textfile	0.000905351	32.0449
11104_13_CHI3L1_YKL_40	CHI3L1	rs28601761	chr8	125487789	G	C	-0.0702	0.00797	0.42975	1.27e-18	35360	TRUE	reported	textfile	0.00218924	77.577
11107_25_TENM3_TEN3	TENM3	rs10922094	chr1	196692375	CATTA	GATTA	-0.0764	0.007995	0.40155	1.22e-21	35330	TRUE	reported	textfile	0.00257801	91.3114
11107_25_TENM3_TEN3	TENM3	rs704	chr17	28367840	A	G	-0.0992	0.007832	0.49189	9.21e-37	35351	TRUE	reported	textfile	0.00451762	160.418
11107_25_TENM3_TEN3	TENM3	rs9501393	chr6	32007072	GGAG	CGAG	0.0661	0.010488	0.1548	2.93e-10	35431	TRUE	reported	textfile	0.00111982	39.7185
11107_25_TENM3_TEN3	TENM3	rs7774739	chr6	32041524	G	A	0.0633	0.010927	0.17585	6.91e-09	35428	TRUE	reported	textfile	0.000946341	33.5568
11109_56_SVEP1_SVEP1	SVEP1	rs145419292	chr9	109679059	T	C	0.5826	0.033692	0.01613	5.4e-67	35359	TRUE	reported	textfile	0.00838552	298.994
11109_56_SVEP1_SVEP1	SVEP1	rs75412647	chr9	110278247	G	C	-0.1877	0.025025	0.02826	6.36e-14	35359	TRUE	reported	textfile	0.00158851	56.2543
11109_56_SVEP1_SVEP1	SVEP1	rs1327537	chr9	110405793	A	C	0.3403	0.026761	0.02459	4.79e-37	35362	TRUE	reported	textfile	0.00455199	161.694
11109_56_SVEP1_SVEP1	SVEP1	rs76038906	chr9	110487920	T	G	0.551	0.023578	0.03275	8.76e-121	35362	TRUE	reported	textfile	0.0152089	546.091
11109_56_SVEP1_SVEP1	SVEP1	rs78742138	chr9	110498428	C	T	0.7104	0.022257	0.03624	1e-200	35358	TRUE	reported	textfile	0.0280058	1018.7
11109_56_SVEP1_SVEP1	SVEP1	rs116853336	chr9	110527672	A	T	0.5931	0.0383	0.01237	4.33e-54	35360	TRUE	reported	textfile	0.00673613	239.791
11109_56_SVEP1_SVEP1	SVEP1	rs185970880	chr9	110693039	A	G	0.7265	0.037283	0.01256	1.44e-84	35363	TRUE	reported	textfile	0.0106234	379.686
11109_56_SVEP1_SVEP1	SVEP1	rs146370544	chr9	110839795	C	T	0.1747	0.022794	0.03562	1.8e-14	35363	TRUE	reported	textfile	0.00165835	58.7381
11109_56_SVEP1_SVEP1	SVEP1	rs72759341	chr9	111145909	G	A	0.3856	0.030953	0.01913	1.27e-35	35361	TRUE	reported	textfile	0.00436961	155.183
11109_56_SVEP1_SVEP1	SVEP1	rs115770375	chr1	152840427	G	C	0.2065	0.031008	0.01782	2.75e-11	35351	TRUE	reported	textfile	0.00125299	44.3474
11109_56_SVEP1_SVEP1	SVEP1	rs41264285	chr1	155061442	T	C	0.1502	0.009278	0.27708	6e-59	35354	TRUE	reported	textfile	0.00735843	262.064
11109_56_SVEP1_SVEP1	SVEP1	rs200367989	chr1	156674988	TG	T	0.1988	0.028776	0.02026	4.9e-12	35348	TRUE	reported	textfile	0.00134841	47.7252
11109_56_SVEP1_SVEP1	SVEP1	rs147639000	chr1	156908252	A	G	0.6176	0.025969	0.0245	5.13e-125	35355	TRUE	reported	textfile	0.0157457	565.561
11109_56_SVEP1_SVEP1	SVEP1	rs7935242	chr11	10302281	T	C	-0.0494	0.008257	0.46812	2.19e-09	35364	TRUE	reported	textfile	0.00101113	35.7919
11109_56_SVEP1_SVEP1	SVEP1	rs78689694	chr11	126364925	C	G	-0.0832	0.013462	0.10578	6.39e-10	35366	TRUE	reported	textfile	0.00107888	38.1947
11109_56_SVEP1_SVEP1	SVEP1	rs879620	chr16	3965728	T	C	0.05	0.008615	0.35905	6.47e-09	35342	TRUE	reported	textfile	0.000952192	33.6825
11109_56_SVEP1_SVEP1	SVEP1	rs12945299	chr17	7176748	ACGCT	ACACT	0.0572	0.010082	0.21475	1.4e-08	35361	TRUE	reported	textfile	0.00090945	32.1865
11109_56_SVEP1_SVEP1	SVEP1	rs34914463	chr17	7463300	C	T	0.0733	0.013415	0.10556	4.65e-08	35364	TRUE	reported	textfile	0.000843526	29.854
11109_56_SVEP1_SVEP1	SVEP1	rs12666169	chr7	103959297	T	C	-0.0829	0.012246	0.12788	1.29e-11	35357	TRUE	reported	textfile	0.00129444	45.8243
11109_56_SVEP1_SVEP1	SVEP1	rs117223414	chr9	108819737	A	G	0.4052	0.04037	0.01125	1.05e-23	35356	TRUE	reported	textfile	0.00284133	100.739
11109_56_SVEP1_SVEP1	SVEP1	rs576123	chr9	133268896	T	C	-0.0686	0.009624	0.26016	1.02e-12	35362	TRUE	reported	textfile	0.00143475	50.8057
11110_4_TMEM119_TM119	TMEM119	rs10922098	chr1	196695521	T	C	-0.0817	0.008189	0.40011	1.93e-23	35329	TRUE	reported	textfile	0.0028095	99.5309
11110_4_TMEM119_TM119	TMEM119	rs802171	chr10	16814686	G	A	0.0633	0.008018	0.47349	2.9e-15	35354	TRUE	reported	textfile	0.00175983	62.3233
11110_4_TMEM119_TM119	TMEM119	rs1355538	chr3	165787389	G	A	-0.0481	0.008177	0.39847	4.05e-09	35329	TRUE	reported	textfile	0.000978466	34.6001
11116_16_C11orf87_CK087	C11orf87	rs1591734	chr1	169302664	T	C	-0.1199	0.012124	0.1303	4.64e-23	35355	TRUE	reported	textfile	0.00275865	97.7962
11116_16_C11orf87_CK087	C11orf87	rs9332701	chr1	169515529	G	A	-0.3607	0.015464	0.07189	2.49e-120	35355	TRUE	reported	textfile	0.0151553	544.031
11116_16_C11orf87_CK087	C11orf87	rs6427202	chr1	169559592	T	C	-0.1418	0.008099	0.4721	1.24e-68	35352	TRUE	reported	textfile	0.00859659	306.524
11116_16_C11orf87_CK087	C11orf87	rs78334957	chr10	19819940	C	T	0.1162	0.011775	0.13736	5.7e-23	35349	TRUE	reported	textfile	0.00274738	97.3791
11116_16_C11orf87_CK087	C11orf87	rs927826	chr10	19931917	T	G	0.1595	0.008829	0.29793	5.99e-73	35352	TRUE	reported	textfile	0.00914731	326.343
11116_16_C11orf87_CK087	C11orf87	rs184924341	chr10	20198402	G	T	0.3206	0.036028	0.01192	5.66e-19	35354	TRUE	reported	textfile	0.00223479	79.1812
11116_16_C11orf87_CK087	C11orf87	rs594793	chr19	7765060	T	G	-0.0456	0.008169	0.43083	2.38e-08	35364	TRUE	reported	textfile	0.000880335	31.1578
11116_16_C11orf87_CK087	C11orf87	rs62140549	chr2	46914826	G	A	0.0676	0.008725	0.30898	9.34e-15	35349	TRUE	reported	textfile	0.00169531	60.0258
11116_16_C11orf87_CK087	C11orf87	rs34568880	chr6	31546671	T	C	0.1924	0.030566	0.01722	3.08e-10	35430	TRUE	reported	textfile	0.00111706	39.6194
11116_16_C11orf87_CK087	C11orf87	rs34977123	chr6	32587959	G	A	-0.157	0.01137	0.16144	2.27e-43	35430	TRUE	reported	textfile	0.00535274	190.657
11116_16_C11orf87_CK087	C11orf87	rs9271669	chr6	32624998	G	A	0.067	0.008077	0.46525	1.08e-16	35430	TRUE	reported	textfile	0.00193837	68.8058
11117_2_SPATA20_SPT20	SPATA20	rs147604653	chr17	49734100	A	G	0.1507	0.025619	0.02654	4.05e-09	35357	TRUE	reported	textfile	0.000977692	34.6001
11117_2_SPATA20_SPT20	SPATA20	rs77405995	chr17	50284012	A	G	0.1222	0.018545	0.04892	4.41e-11	35350	TRUE	reported	textfile	0.00122678	43.4174
11117_2_SPATA20_SPT20	SPATA20	rs17714829	chr17	50375120	C	T	0.1255	0.015247	0.0781	1.85e-16	35357	TRUE	reported	textfile	0.00191255	67.7476
11117_2_SPATA20_SPT20	SPATA20	rs9890200	chr17	50547162	C	A	-0.3204	0.007116	0.40963	1e-200	35353	TRUE	reported	textfile	0.0542339	2027.16
11117_2_SPATA20_SPT20	SPATA20	rs10922094	chr1	196692375	CATTA	GATTA	-0.0654	0.008289	0.40155	3.02e-15	35330	TRUE	reported	textfile	0.00175891	62.2482
11117_2_SPATA20_SPT20	SPATA20	rs4666000	chr2	27616502	C	T	0.0534	0.009653	0.22594	3.17e-08	35364	TRUE	reported	textfile	0.000864611	30.6008
11117_2_SPATA20_SPT20	SPATA20	rs3020644	chr6	31926849	G	A	-0.0698	0.008391	0.37454	8.89e-17	35432	TRUE	reported	textfile	0.00194913	69.1925
11117_2_SPATA20_SPT20	SPATA20	rs6458	chr6	32039847	G	A	0.0862	0.012306	0.12614	2.47e-12	35431	TRUE	reported	textfile	0.00138292	49.0632
11118_107_RAB17_RAB17	RAB17	rs72748420	chr1	196141224	T	C	0.1015	0.015352	0.07417	3.81e-11	35328	TRUE	reported	textfile	0.00123579	43.7097
11118_107_RAB17_RAB17	RAB17	rs1329424	chr1	196677046	G	T	-0.2918	0.008156	0.39735	1e-200	35329	TRUE	reported	textfile	0.0349646	1279.95
11118_107_RAB17_RAB17	RAB17	rs3900909	chr1	197788716	T	C	0.1702	0.02241	0.03376	3.08e-14	35328	TRUE	reported	textfile	0.00163008	57.6781
11118_107_RAB17_RAB17	RAB17	rs10801660	chr1	198272225	A	G	0.0796	0.01258	0.11574	2.49e-10	35336	TRUE	reported	textfile	0.00113176	40.035
11118_107_RAB17_RAB17	RAB17	rs1047286	chr19	6713251	A	G	-0.0572	0.009402	0.24066	1.17e-09	35363	TRUE	reported	textfile	0.00104556	37.0107
11118_107_RAB17_RAB17	RAB17	rs111696008	chr2	216622986	A	G	-0.1533	0.026747	0.02443	9.95e-09	35350	TRUE	reported	textfile	0.000928413	32.848
11118_107_RAB17_RAB17	RAB17	rs1707652	chr3	165761011	T	C	0.1323	0.008668	0.3102	1.33e-52	35330	TRUE	reported	textfile	0.00655064	232.947
11118_107_RAB17_RAB17	RAB17	rs3099847	chr6	31455283	T	C	0.0894	0.014652	0.09144	1.05e-09	35429	TRUE	reported	textfile	0.0010497	37.2269
11118_107_RAB17_RAB17	RAB17	rs1265941	chr6	31904575	C	A	0.1756	0.015476	0.07271	7.68e-30	35432	TRUE	reported	textfile	0.00362043	128.738
11118_107_RAB17_RAB17	RAB17	rs550671	chr6	31976816	T	C	0.2115	0.011537	0.14045	4.6e-75	35431	TRUE	reported	textfile	0.00939618	336.055
11118_107_RAB17_RAB17	RAB17	rs9276606	chr6	32768918	T	A	0.063	0.008968	0.28354	2.14e-12	35429	TRUE	reported	textfile	0.001391	49.3475
11120_49_NAT14_NAT14	NAT14	rs10922098	chr1	196695521	T	C	-0.1185	0.008103	0.40011	1.97e-48	35329	TRUE	reported	textfile	0.00601717	213.856
11120_49_NAT14_NAT14	NAT14	rs704	chr17	28367840	A	G	-0.0997	0.007945	0.49189	4.06e-36	35351	TRUE	reported	textfile	0.00443476	157.463
11120_49_NAT14_NAT14	NAT14	rs1707652	chr3	165761011	T	C	0.0682	0.008564	0.3102	1.68e-15	35330	TRUE	reported	textfile	0.00179181	63.4148
11120_49_NAT14_NAT14	NAT14	rs9501600	chr6	32009122	T	C	0.0923	0.011505	0.15016	1.03e-15	35431	TRUE	reported	textfile	0.00181325	64.3585
11120_49_NAT14_NAT14	NAT14	rs35209896	chr6	32519009	A	C	0.0743	0.013576	0.09263	4.43e-08	35430	TRUE	reported	textfile	0.000844687	29.9509
11128_29_TMEM132C_T132C	TMEM132C	rs10922098	chr1	196695521	T	C	-0.06	0.008012	0.40011	6.95e-14	35329	TRUE	reported	textfile	0.0015849	56.0785
11128_29_TMEM132C_T132C	TMEM132C	rs117511908	chr19	10110266	GACCCCCA	GACCCCCG	0.356	0.021699	0.03353	1.72e-60	35364	TRUE	reported	textfile	0.00755381	269.151
11128_29_TMEM132C_T132C	TMEM132C	rs34735009	chr19	10512068	TCCATCTCAAAAAAAAAAAAAAAAAAAG	TCCATCTCAAAAAAAAAAAAAAAAG	0.0747	0.011207	0.14538	2.64e-11	35365	TRUE	reported	textfile	0.00125471	44.4261
11128_29_TMEM132C_T132C	TMEM132C	rs141618758	chr19	11146823	C	T	0.1856	0.024042	0.02633	1.17e-14	35373	TRUE	reported	textfile	0.00168195	59.5923
11128_29_TMEM132C_T132C	TMEM132C	rs145639768	chr19	13472256	A	C	0.1516	0.022831	0.03152	3.13e-11	35367	TRUE	reported	textfile	0.00124511	44.0884
11128_29_TMEM132C_T132C	TMEM132C	rs146039342	chr19	44997818	A	G	0.1699	0.029139	0.01786	5.52e-09	35359	TRUE	reported	textfile	0.00096055	33.9948
11129_66_BMP15_BMP15	BMP15	rs10922098	chr1	196695521	T	C	-0.1441	0.008015	0.40011	2.88e-72	35329	TRUE	reported	textfile	0.00906638	323.219
11129_66_BMP15_BMP15	BMP15	rs58068569	chr12	3991507	G	A	-0.0531	0.009708	0.20781	4.51e-08	35368	TRUE	reported	textfile	0.000845185	29.9161
11129_66_BMP15_BMP15	BMP15	rs1707652	chr3	165761011	T	C	0.0813	0.008482	0.3102	9.26e-22	35330	TRUE	reported	textfile	0.00259366	91.8671
11129_66_BMP15_BMP15	BMP15	rs9267139	chr6	31471721	A	G	0.072	0.012542	0.10872	9.44e-09	35430	TRUE	reported	textfile	0.000929301	32.9539
11129_66_BMP15_BMP15	BMP15	rs9501393	chr6	32007072	GGAG	CGAG	0.11	0.010527	0.1548	1.48e-25	35431	TRUE	reported	textfile	0.00307225	109.182
11129_66_BMP15_BMP15	BMP15	rs7774739	chr6	32041524	G	A	0.1004	0.010969	0.17585	5.52e-20	35428	TRUE	reported	textfile	0.00235918	83.7739
11129_66_BMP15_BMP15	BMP15	rs9271683	chr6	32625173	T	C	0.0596	0.008783	0.27332	1.15e-11	35430	TRUE	reported	textfile	0.00129799	46.045
11130_158_CACNB4_CACB4	CACNB4	rs11502187	chr11	180483	C	A	0.0621	0.009254	0.262	1.94e-11	35342	TRUE	reported	textfile	0.00127257	45.0298
11130_158_CACNB4_CACB4	CACNB4	rs7975385	chr12	48797209	C	T	0.1289	0.009409	0.24761	1.02e-42	35352	TRUE	reported	textfile	0.00528087	187.67
11130_158_CACNB4_CACB4	CACNB4	rs79977579	chr12	54300773	CCCAA	CCCCA	0.08	0.014379	0.08751	2.64e-08	35366	TRUE	reported	textfile	0.000874494	30.9527
11130_158_CACNB4_CACB4	CACNB4	rs1354034	chr3	56815721	C	T	0.1019	0.008337	0.38119	2.34e-34	35347	TRUE	reported	textfile	0.00420867	149.384
11130_158_CACNB4_CACB4	CACNB4	rs114694170	chr5	88884379	C	T	-0.0904	0.014717	0.08378	8.11e-10	35335	TRUE	reported	textfile	0.00106667	37.7289
11134_30_MTRF1L_RF1ML	MTRF1L	rs2038332	chr6	152999591	G	A	-0.1934	0.009618	0.2119	6.32e-90	35370	TRUE	reported	textfile	0.0113024	404.314
11134_30_MTRF1L_RF1ML	MTRF1L	rs10922098	chr1	196695521	T	C	-0.0645	0.008057	0.40011	1.2e-15	35329	TRUE	reported	textfile	0.00181073	64.0838
11134_30_MTRF1L_RF1ML	MTRF1L	rs6542680	chr2	3592552	T	C	-0.0566	0.010212	0.18362	2.98e-08	35323	TRUE	reported	textfile	0.000868913	30.7176
11135_5_MRPL55_RM55	MRPL55	rs6809081	chr3	194339746	C	T	-0.045	0.007984	0.39427	1.74e-08	35293	TRUE	reported	textfile	0.0008993	31.7658
11135_5_MRPL55_RM55	MRPL55	rs116706170	chr6	29940638	A	G	0.1714	0.012614	0.10379	4.69e-42	35436	TRUE	reported	textfile	0.0051834	184.625
11135_5_MRPL55_RM55	MRPL55	rs9260109	chr6	29941979	T	G	0.1481	0.011802	0.12131	4.03e-36	35436	TRUE	reported	textfile	0.00442414	157.462
11137_43_CSF2RB_IL3RB	CSF2RB	rs10922098	chr1	196695521	T	C	-0.1633	0.008024	0.40011	4.49e-92	35329	TRUE	reported	textfile	0.0115877	414.158
11137_43_CSF2RB_IL3RB	CSF2RB	rs1707652	chr3	165761011	T	C	0.0901	0.008503	0.3102	3.09e-26	35330	TRUE	reported	textfile	0.00316799	112.274
11137_43_CSF2RB_IL3RB	CSF2RB	rs550671	chr6	31976816	T	C	0.1264	0.011314	0.14045	5.6e-29	35431	TRUE	reported	textfile	0.00351036	124.807
11137_43_CSF2RB_IL3RB	CSF2RB	rs34927613	chr6	32632434	A	G	0.0649	0.008588	0.29339	4.11e-14	35430	TRUE	reported	textfile	0.00160929	57.1059
11138_16_RUNX3_RUNX3	RUNX3	rs10922094	chr1	196692375	CATTA	GATTA	-0.0546	0.008027	0.40155	1.03e-11	35330	TRUE	reported	textfile	0.00130788	46.2652
11138_16_RUNX3_RUNX3	RUNX3	rs1265564	chr12	111270643	GAAAAAAAAAAC	GAAAAAAAAAAA	0.0467	0.008199	0.3672	1.23e-08	35360	TRUE	reported	textfile	0.000916646	32.4405
11138_16_RUNX3_RUNX3	RUNX3	rs4639017	chr3	165833296	C	T	-0.0556	0.008036	0.39283	4.54e-12	35330	TRUE	reported	textfile	0.00135312	47.868
11140_56_COL1A1_CO1A1	COL1A1	rs138103546	chr17	49894179	G	A	-0.237	0.030488	0.01993	7.63e-15	35356	TRUE	reported	textfile	0.00170622	60.4247
11140_56_COL1A1_CO1A1	COL1A1	rs116585561	chr17	50180556	C	A	-0.328	0.023063	0.03327	6.72e-46	35355	TRUE	reported	textfile	0.00568837	202.251
11140_56_COL1A1_CO1A1	COL1A1	rs118081843	chr17	50335804	C	A	-0.3212	0.040959	0.01174	4.44e-15	35356	TRUE	reported	textfile	0.00173634	61.4933
11140_56_COL1A1_CO1A1	COL1A1	rs6679677	chr1	113761186	A	C	-0.0745	0.012308	0.13318	1.42e-09	35341	TRUE	reported	textfile	0.00103564	36.6364
11140_56_COL1A1_CO1A1	COL1A1	rs10842700	chr12	26277428	G	C	-0.0533	0.009561	0.25138	2.48e-08	35350	TRUE	reported	textfile	0.000878368	31.0759
11140_56_COL1A1_CO1A1	COL1A1	rs1056692	chr12	53293603	G	A	-0.0493	0.008925	0.3169	3.32e-08	35365	TRUE	reported	textfile	0.000862044	30.5107
11140_56_COL1A1_CO1A1	COL1A1	rs9594738	chr13	42378009	T	C	0.1011	0.008404	0.4356	2.48e-33	35352	TRUE	reported	textfile	0.00407701	144.712
11140_56_COL1A1_CO1A1	COL1A1	rs2663343	chr17	1023500	A	G	0.0601	0.009033	0.31972	2.87e-11	35337	TRUE	reported	textfile	0.00125116	44.265
11140_56_COL1A1_CO1A1	COL1A1	rs139072136	chr17	44298644	A	C	-0.2568	0.037584	0.01199	8.33e-12	35360	TRUE	reported	textfile	0.00131856	46.6831
11140_56_COL1A1_CO1A1	COL1A1	rs369441062	chr17	46035143	ATAGTA	ATAG	-0.2909	0.040516	0.01028	6.97e-13	35354	TRUE	reported	textfile	0.00145601	51.5478
11140_56_COL1A1_CO1A1	COL1A1	rs74485878	chr17	51855685	T	C	-0.2494	0.033849	0.01629	1.73e-13	35353	TRUE	reported	textfile	0.00153323	54.2846
11140_56_COL1A1_CO1A1	COL1A1	rs62071464	chr17	52261352	A	T	-0.2367	0.039429	0.01225	1.94e-09	35353	TRUE	reported	textfile	0.00101835	36.0363
11140_56_COL1A1_CO1A1	COL1A1	rs3928387	chr17	60010393	G	A	0.0639	0.010659	0.29017	2.04e-09	35346	TRUE	reported	textfile	0.00101575	35.9372
11140_56_COL1A1_CO1A1	COL1A1	rs145495890	chr17	62499184	T	C	-0.1938	0.021627	0.03969	3.22e-19	35359	TRUE	reported	textfile	0.00226584	80.2954
11140_56_COL1A1_CO1A1	COL1A1	rs148047098	chr17	62515649	C	G	-0.2674	0.033081	0.01548	6.31e-16	35359	TRUE	reported	textfile	0.00184444	65.3343
11140_56_COL1A1_CO1A1	COL1A1	rs146385050	chr17	62559897	A	C	0.248	0.010457	0.20263	2.44e-124	35359	TRUE	reported	textfile	0.015658	562.425
11140_56_COL1A1_CO1A1	COL1A1	rs149631508	chr17	62782860	C	T	0.2184	0.032284	0.01743	1.33e-11	35359	TRUE	reported	textfile	0.00129261	45.7621
11140_56_COL1A1_CO1A1	COL1A1	rs11726170	chr4	38391654	T	C	0.0729	0.012273	0.13062	2.85e-09	35354	TRUE	reported	textfile	0.000996969	35.28
11140_56_COL1A1_CO1A1	COL1A1	rs10955915	chr8	118951308	G	A	0.0543	0.008327	0.48	7e-11	35352	TRUE	reported	textfile	0.0012014	42.5205
11142_11_ANGPTL1_ANGL1	ANGPTL1	rs4457535	chr1	178528051	G	A	-0.2531	0.008364	0.37199	1e-200	35348	TRUE	reported	textfile	0.0252513	915.655
11142_11_ANGPTL1_ANGL1	ANGPTL1	rs12725691	chr1	178941726	TAAATC	TAAATT	0.1578	0.008697	0.32602	1.43e-73	35347	TRUE	reported	textfile	0.00922776	329.193
11142_11_ANGPTL1_ANGL1	ANGPTL1	rs140477729	chr1	179134848	T	G	0.1785	0.032565	0.01607	4.22e-08	35349	TRUE	reported	textfile	0.000849236	30.0434
11142_11_ANGPTL1_ANGL1	ANGPTL1	rs333947	chr1	109928142	A	G	-0.0647	0.011561	0.14937	2.19e-08	35340	TRUE	reported	textfile	0.000885455	31.3179
11142_11_ANGPTL1_ANGL1	ANGPTL1	rs6678237	chr1	168639966	G	A	-0.1008	0.016267	0.06933	5.77e-10	35353	TRUE	reported	textfile	0.00108495	38.3956
11142_11_ANGPTL1_ANGL1	ANGPTL1	rs12130811	chr1	177546126	A	G	-0.0921	0.012577	0.12063	2.43e-13	35354	TRUE	reported	textfile	0.0015145	53.6217
11142_11_ANGPTL1_ANGL1	ANGPTL1	rs78811502	chr1	180072659	C	T	0.2238	0.024913	0.02787	2.63e-19	35349	TRUE	reported	textfile	0.00227772	80.6944
11142_11_ANGPTL1_ANGL1	ANGPTL1	rs115584967	chr1	180459000	GTTTTATTAGAAT	GTTTTATTAGAAC	0.1946	0.033901	0.01503	9.46e-09	35347	TRUE	reported	textfile	0.00093133	32.9485
11142_11_ANGPTL1_ANGL1	ANGPTL1	rs2477664	chr10	17833817	A	T	0.046	0.008131	0.44816	1.54e-08	35342	TRUE	reported	textfile	0.000904781	32.0039
11142_11_ANGPTL1_ANGL1	ANGPTL1	rs4681671	chr3	58242901	T	G	-0.0449	0.008084	0.49918	2.79e-08	35348	TRUE	reported	textfile	0.00087196	30.8472
11142_11_ANGPTL1_ANGL1	ANGPTL1	rs10213052	chr4	174897101	C	T	0.0515	0.009088	0.26945	1.46e-08	35358	TRUE	reported	textfile	0.000907394	32.111
11143_32_OLFM3_NOE3	OLFM3	rs33995407	chr1	102136814	TGTGTGTGTGTGTGTGTGTGTGTATG	TGTGTATG	-0.0548	0.009925	0.20482	3.36e-08	35338	TRUE	reported	textfile	0.000861953	30.4842
11143_32_OLFM3_NOE3	OLFM3	rs572515	chr1	196677131	G	A	-0.1031	0.008172	0.3973	1.71e-36	35329	TRUE	reported	textfile	0.00448515	159.161
11143_32_OLFM3_NOE3	OLFM3	rs1355538	chr3	165787389	G	A	-0.0522	0.00816	0.39847	1.59e-10	35329	TRUE	reported	textfile	0.00115698	40.92
11143_32_OLFM3_NOE3	OLFM3	rs2075798	chr6	31878964	A	C	0.0816	0.014903	0.0783	4.36e-08	35432	TRUE	reported	textfile	0.000845415	29.9784
11143_32_OLFM3_NOE3	OLFM3	rs550671	chr6	31976816	T	C	0.0817	0.011486	0.14045	1.13e-12	35431	TRUE	reported	textfile	0.00142595	50.592
11145_72_KIAA1549L_K154L	KIAA1549L	rs11388755	chr11	33252194	TTC	TC	0.0835	0.008255	0.46037	4.73e-24	35354	TRUE	reported	textfile	0.00288566	102.309
11145_72_KIAA1549L_K154L	KIAA1549L	rs4756649	chr11	33372394	C	T	-0.2497	0.008218	0.40575	1e-200	35347	TRUE	reported	textfile	0.0254539	923.167
11145_72_KIAA1549L_K154L	KIAA1549L	rs762044	chr11	33511939	C	T	-0.1267	0.008175	0.4504	3.53e-54	35357	TRUE	reported	textfile	0.00674779	240.189
11145_72_KIAA1549L_K154L	KIAA1549L	rs143077049	chr11	33979412	G	A	0.1475	0.021348	0.03777	4.87e-12	35353	TRUE	reported	textfile	0.00134852	47.7359
11145_72_KIAA1549L_K154L	KIAA1549L	rs10922098	chr1	196695521	T	C	-0.0785	0.008234	0.40011	1.52e-21	35329	TRUE	reported	textfile	0.00256608	90.8852
11145_72_KIAA1549L_K154L	KIAA1549L	rs55714927	chr17	7176997	T	C	0.0572	0.009926	0.21166	8.27e-09	35361	TRUE	reported	textfile	0.000938234	33.2062
11145_72_KIAA1549L_K154L	KIAA1549L	rs9864801	chr3	165730789	TAGAGAG	TATAGAG	-0.0456	0.008159	0.41936	2.28e-08	35330	TRUE	reported	textfile	0.000883341	31.2343
11145_72_KIAA1549L_K154L	KIAA1549L	rs635634	chr9	133279427	C	T	0.1079	0.011991	0.12995	2.29e-19	35362	TRUE	reported	textfile	0.00228456	80.9669
11146_4_TBX22_TBX22	TBX22	rs10922098	chr1	196695521	T	C	-0.0789	0.008071	0.40011	1.43e-22	35329	TRUE	reported	textfile	0.00269771	95.5597
11146_4_TBX22_TBX22	TBX22	rs1355538	chr3	165787389	G	A	-0.0517	0.008063	0.39847	1.44e-10	35329	TRUE	reported	textfile	0.00116239	41.1115
11146_4_TBX22_TBX22	TBX22	rs4713498	chr6	32043539	T	G	0.0928	0.016282	0.06413	1.2e-08	35432	TRUE	reported	textfile	0.000915982	32.483
11149_3_TLR1_TLR1	TLR1	rs10922098	chr1	196695521	T	C	-0.0783	0.008014	0.40011	1.51e-22	35329	TRUE	reported	textfile	0.00269477	95.4553
11149_3_TLR1_TLR1	TLR1	rs1555405	chr14	100710432	A	G	-0.0494	0.008564	0.30381	8e-09	35371	TRUE	reported	textfile	0.00093982	33.2718
11149_3_TLR1_TLR1	TLR1	rs56210800	chr3	124753745	G	C	-0.0757	0.013266	0.09593	1.15e-08	35360	TRUE	reported	textfile	0.000920025	32.5602
11149_3_TLR1_TLR1	TLR1	rs149468457	chr3	124755073	A	G	-0.0759	0.013277	0.09594	1.09e-08	35360	TRUE	reported	textfile	0.000923358	32.6783
11149_3_TLR1_TLR1	TLR1	rs9271642	chr6	32624442	G	A	0.0508	0.00794	0.41291	1.58e-10	35430	TRUE	reported	textfile	0.00115402	40.9319
11152_46_KLK13_kallikrein_13	KLK13	rs11669237	chr19	51030161	G	C	-0.4217	0.006997	0.3621	1e-200	35352	TRUE	reported	textfile	0.0931737	3632.11
11152_46_KLK13_kallikrein_13	KLK13	rs2691230	chr19	51044518	A	T	-0.1002	0.00979	0.29419	1.39e-24	35357	TRUE	reported	textfile	0.002954	104.748
11152_46_KLK13_kallikrein_13	KLK13	rs73051038	chr19	51083701	C	G	0.168	0.014557	0.10457	8.25e-31	35365	TRUE	reported	textfile	0.00375205	133.183
11152_46_KLK13_kallikrein_13	KLK13	rs1039405	chr19	51122980	G	A	-0.0504	0.009028	0.45344	2.37e-08	35362	TRUE	reported	textfile	0.000880559	31.164
11152_46_KLK13_kallikrein_13	KLK13	rs116960573	chr19	51181877	T	G	-0.2765	0.019857	0.05439	4.5e-44	35365	TRUE	reported	textfile	0.00545274	193.882
11152_46_KLK13_kallikrein_13	KLK13	rs12368376	chr12	515011	G	C	-0.0686	0.011082	0.19318	6.01e-10	35304	TRUE	reported	textfile	0.00108422	38.3166
11152_46_KLK13_kallikrein_13	KLK13	rs5511	chr14	94567258	T	A	0.1177	0.010293	0.24419	2.79e-30	35363	TRUE	reported	textfile	0.00368398	130.751
11152_46_KLK13_kallikrein_13	KLK13	rs55714927	chr17	7176997	T	C	0.0798	0.010804	0.21166	1.52e-13	35361	TRUE	reported	textfile	0.00154043	54.5522
11152_46_KLK13_kallikrein_13	KLK13	rs4072059	chr18	48038591	C	G	0.0713	0.012845	0.13624	2.84e-08	35358	TRUE	reported	textfile	0.000870653	30.8096
11152_46_KLK13_kallikrein_13	KLK13	rs17855739	chr19	5831829	T	C	0.1899	0.024425	0.03389	7.56e-15	35357	TRUE	reported	textfile	0.00170673	60.4444
11152_46_KLK13_kallikrein_13	KLK13	rs2548459	chr19	48706082	C	T	-0.0862	0.009292	0.37265	1.75e-20	35368	TRUE	reported	textfile	0.00242734	86.0541
11152_46_KLK13_kallikrein_13	KLK13	rs1992880	chr2	106748586	G	C	0.0657	0.008836	0.43988	1.04e-13	35351	TRUE	reported	textfile	0.00156149	55.2834
11152_46_KLK13_kallikrein_13	KLK13	rs12712266	chr2	106933402	C	T	0.052	0.008963	0.40029	6.56e-09	35349	TRUE	reported	textfile	0.000951282	33.657
11152_46_KLK13_kallikrein_13	KLK13	rs2479016	chr6	2245111	G	A	-0.0572	0.00928	0.33808	7.09e-10	35326	TRUE	reported	textfile	0.00107432	37.9902
11154_3_NFE2L1_NF2L1	NFE2L1	rs11451044	chr12	54322000	CA	C	0.0668	0.00797	0.43683	5.25e-17	35365	TRUE	reported	textfile	0.00198244	70.2444
11154_3_NFE2L1_NF2L1	NFE2L1	rs1354034	chr3	56815721	C	T	0.0501	0.008118	0.38119	6.76e-10	35347	TRUE	reported	textfile	0.00107636	38.0849
11154_3_NFE2L1_NF2L1	NFE2L1	rs342292	chr7	106730198	G	C	-0.0622	0.007894	0.45188	3.28e-15	35345	TRUE	reported	textfile	0.00175346	62.0815
11155_16_COL6A5_CO6A5	COL6A5	rs10922098	chr1	196695521	T	C	-0.0624	0.007997	0.40011	6.06e-15	35329	TRUE	reported	textfile	0.00172043	60.8822
11155_16_COL6A5_CO6A5	COL6A5	rs2072634	chr6	31949514	T	C	0.114	0.020724	0.0365	3.78e-08	35432	TRUE	reported	textfile	0.000853289	30.2578
11155_16_COL6A5_CO6A5	COL6A5	rs9271642	chr6	32624442	G	A	0.0523	0.007908	0.41291	3.76e-11	35430	TRUE	reported	textfile	0.001233	43.7367
11160_56_RNF122_RN122	RNF122	rs10922094	chr1	196692375	CATTA	GATTA	-0.091	0.008288	0.40155	4.77e-28	35330	TRUE	reported	textfile	0.00340064	120.548
11160_56_RNF122_RN122	RNF122	rs964184	chr11	116778201	C	G	-0.0772	0.012276	0.12321	3.2e-10	35368	TRUE	reported	textfile	0.00111693	39.5454
11160_56_RNF122_RN122	RNF122	rs71352239	chr19	44926286	T	C	0.08	0.008858	0.30263	1.7e-19	35359	TRUE	reported	textfile	0.00230148	81.5613
11160_56_RNF122_RN122	RNF122	rs10208529	chr2	27563321	T	A	0.057	0.009778	0.2164	5.57e-09	35364	TRUE	reported	textfile	0.00096	33.9801
11160_56_RNF122_RN122	RNF122	rs111696008	chr2	216622986	A	G	-0.1518	0.026988	0.02443	1.86e-08	35350	TRUE	reported	textfile	0.000894178	31.6357
11160_56_RNF122_RN122	RNF122	rs1707652	chr3	165761011	T	C	0.1234	0.008742	0.3102	3.06e-45	35330	TRUE	reported	textfile	0.00560819	199.243
11160_56_RNF122_RN122	RNF122	rs28573154	chr6	32008772	A	G	0.0653	0.011315	0.145	7.87e-09	35431	TRUE	reported	textfile	0.00093913	33.3037
11160_56_RNF122_RN122	RNF122	rs34927613	chr6	32632434	A	G	0.0486	0.008834	0.29339	3.77e-08	35430	TRUE	reported	textfile	0.000853524	30.2645
11162_37_EQTN_EQTN	EQTN	rs10922094	chr1	196692375	CATTA	GATTA	-0.0685	0.007881	0.40155	3.56e-18	35330	TRUE	reported	textfile	0.00213377	75.5429
11162_37_EQTN_EQTN	EQTN	rs704	chr17	28367840	A	G	-0.0813	0.007728	0.49189	7e-26	35351	TRUE	reported	textfile	0.00312096	110.668
11162_37_EQTN_EQTN	EQTN	rs71549272	chr6	32535377	G	A	0.0564	0.008506	0.26923	3.34e-11	35430	TRUE	reported	textfile	0.00123936	43.9626
11163_7_FAM162B_F162B	FAM162B	rs10922094	chr1	196692375	CATTA	GATTA	-0.1046	0.00803	0.40155	8.71e-39	35330	TRUE	reported	textfile	0.00477978	169.671
11163_7_FAM162B_F162B	FAM162B	rs6542680	chr2	3592552	T	C	-0.0592	0.010197	0.18362	6.4e-09	35323	TRUE	reported	textfile	0.000953294	33.7034
11163_7_FAM162B_F162B	FAM162B	rs6445035	chr3	165762312	A	G	0.0647	0.01001	0.1904	1.02e-10	35330	TRUE	reported	textfile	0.00118109	41.7749
11163_7_FAM162B_F162B	FAM162B	rs147906938	chr6	31930134	A	T	0.14	0.02017	0.03884	3.9e-12	35432	TRUE	reported	textfile	0.00135787	48.1748
11164_7_TENM2_TEN2	TENM2	rs10922098	chr1	196695521	T	C	-0.1554	0.008063	0.40011	8.82e-83	35329	TRUE	reported	textfile	0.0104048	371.436
11164_7_TENM2_TEN2	TENM2	rs1355538	chr3	165787389	G	A	-0.0749	0.008068	0.39847	1.64e-20	35329	TRUE	reported	textfile	0.00243356	86.1802
11164_7_TENM2_TEN2	TENM2	rs9501600	chr6	32009122	T	C	0.1227	0.011464	0.15016	9.85e-27	35431	TRUE	reported	textfile	0.00322279	114.549
11164_7_TENM2_TEN2	TENM2	rs35209896	chr6	32519009	A	C	0.0861	0.013547	0.09263	2.08e-10	35430	TRUE	reported	textfile	0.00113882	40.392
11167_6_MTMR1_MTMR1	MTMR1	rs144704969	chr1	196158214	T	C	0.1068	0.019084	0.04536	2.19e-08	35328	TRUE	reported	textfile	0.000885727	31.3169
11167_6_MTMR1_MTMR1	MTMR1	rs10922098	chr1	196695521	T	C	-0.1949	0.008127	0.40011	4.38e-127	35329	TRUE	reported	textfile	0.0160184	575.094
11167_6_MTMR1_MTMR1	MTMR1	rs1047286	chr19	6713251	A	G	-0.0527	0.009348	0.24066	1.73e-08	35363	TRUE	reported	textfile	0.000897934	31.7804
11167_6_MTMR1_MTMR1	MTMR1	rs12478841	chr2	27588855	G	A	0.0559	0.009634	0.21569	6.54e-09	35364	TRUE	reported	textfile	0.000951121	33.6656
11167_6_MTMR1_MTMR1	MTMR1	rs1707652	chr3	165761011	T	C	0.0945	0.008623	0.3102	6.04e-28	35330	TRUE	reported	textfile	0.00338789	120.094
11167_6_MTMR1_MTMR1	MTMR1	rs1265941	chr6	31904575	C	A	0.1262	0.015366	0.07271	2.15e-16	35432	TRUE	reported	textfile	0.0019001	67.4485
11167_6_MTMR1_MTMR1	MTMR1	rs550671	chr6	31976816	T	C	0.1401	0.011474	0.14045	2.73e-34	35431	TRUE	reported	textfile	0.00419025	149.081
11167_6_MTMR1_MTMR1	MTMR1	rs9276606	chr6	32768918	T	A	0.0488	0.008895	0.28354	4.1e-08	35429	TRUE	reported	textfile	0.000848829	30.097
11168_3_MEGF10_MEG10	MEGF10	rs10922098	chr1	196695521	T	C	-0.1508	0.007967	0.40011	6.85e-80	35329	TRUE	reported	textfile	0.0100392	358.252
11168_3_MEGF10_MEG10	MEGF10	rs1355538	chr3	165787389	G	A	-0.0646	0.007986	0.39847	6.02e-16	35329	TRUE	reported	textfile	0.00184872	65.4307
11168_3_MEGF10_MEG10	MEGF10	rs9267139	chr6	31471721	A	G	0.0698	0.012497	0.10872	2.33e-08	35430	TRUE	reported	textfile	0.000879723	31.1943
11168_3_MEGF10_MEG10	MEGF10	rs9501393	chr6	32007072	GGAG	CGAG	0.1035	0.010481	0.1548	5.35e-23	35431	TRUE	reported	textfile	0.00274472	97.5104
11168_3_MEGF10_MEG10	MEGF10	rs7774739	chr6	32041524	G	A	0.0865	0.010919	0.17585	2.34e-15	35428	TRUE	reported	textfile	0.00176828	62.7541
11168_3_MEGF10_MEG10	MEGF10	rs9271683	chr6	32625173	T	C	0.0658	0.00874	0.27332	5.12e-14	35430	TRUE	reported	textfile	0.00159722	56.6767
11173_29_MILR1_MILR1	MILR1	rs10922098	chr1	196695521	T	C	-0.0677	0.00809	0.40011	5.83e-17	35329	TRUE	reported	textfile	0.00197829	70.0254
11173_29_MILR1_MILR1	MILR1	rs1926446	chr13	46055860	A	C	-0.069	0.009285	0.24321	1.08e-13	35352	TRUE	reported	textfile	0.0015597	55.2217
11173_29_MILR1_MILR1	MILR1	rs1555405	chr14	100710432	A	G	-0.0497	0.008644	0.30381	8.94e-09	35371	TRUE	reported	textfile	0.000933749	33.0566
11173_29_MILR1_MILR1	MILR1	rs697356	chr3	165718150	C	G	0.0472	0.00821	0.36502	8.98e-09	35329	TRUE	reported	textfile	0.000934674	33.0501
11173_29_MILR1_MILR1	MILR1	rs2057681	chr7	95308945	G	A	0.077	0.008796	0.28541	2.06e-18	35340	TRUE	reported	textfile	0.00216373	76.6278
11174_8_THSD7A_THS7A	THSD7A	rs2808466	chr1	207100406	C	T	0.2134	0.012615	0.11154	3.43e-64	35360	TRUE	reported	textfile	0.00802789	286.147
11174_8_THSD7A_THS7A	THSD7A	rs45574833	chr1	207126725	A	G	-0.3164	0.036779	0.01255	7.78e-18	35360	TRUE	reported	textfile	0.00208859	74.0029
11174_8_THSD7A_THS7A	THSD7A	rs28593765	chr14	105893760	A	G	0.0862	0.014207	0.099	1.3e-09	34957	TRUE	reported	textfile	0.00105201	36.8116
11174_8_THSD7A_THS7A	THSD7A	rs1260326	chr2	27508073	C	T	-0.0489	0.008394	0.34132	5.7e-09	35364	TRUE	reported	textfile	0.000958742	33.9356
11174_8_THSD7A_THS7A	THSD7A	rs71552082	chr6	31788511	CAAAA	CAAA	0.0619	0.010183	0.19179	1.21e-09	35430	TRUE	reported	textfile	0.00104185	36.9492
11174_8_THSD7A_THS7A	THSD7A	rs79327907	chr6	32487800	T	A	0.0546	0.008558	0.41743	1.77e-10	35418	TRUE	reported	textfile	0.00114794	40.702
11174_8_THSD7A_THS7A	THSD7A	rs9273429	chr6	32659679	A	G	0.0772	0.008001	0.4381	4.97e-22	35430	TRUE	reported	textfile	0.00262081	93.094
11177_16_KRT5_K2C5	KRT5	rs10506306	chr12	52357876	C	G	-0.0585	0.010687	0.16797	4.41e-08	35363	TRUE	reported	textfile	0.00084661	29.9623
11177_16_KRT5_K2C5	KRT5	rs641621	chr12	52519122	T	G	-0.1558	0.009418	0.2322	1.81e-61	35363	TRUE	reported	textfile	0.00767928	273.648
11177_16_KRT5_K2C5	KRT5	rs113543611	chr1	150603278	T	C	0.1961	0.018864	0.04681	2.6e-25	35349	TRUE	reported	textfile	0.00304779	108.06
11177_16_KRT5_K2C5	KRT5	rs139214344	chr1	150899121	TAAA	TAAATAAATAAACAAA	0.0484	0.008324	0.36745	6.08e-09	35354	TRUE	reported	textfile	0.000955373	33.8066
11177_16_KRT5_K2C5	KRT5	rs10922094	chr1	196692375	CATTA	GATTA	-0.0634	0.008172	0.40155	8.63e-15	35330	TRUE	reported	textfile	0.00170074	60.1862
11177_16_KRT5_K2C5	KRT5	rs17580	chr14	94380925	A	T	0.2339	0.022502	0.03316	2.62e-25	35363	TRUE	reported	textfile	0.0030461	108.042
11177_16_KRT5_K2C5	KRT5	rs118132312	chr17	39694762	G	A	-0.1272	0.019638	0.0434	9.34e-11	35370	TRUE	reported	textfile	0.00118476	41.9522
11177_16_KRT5_K2C5	KRT5	rs58539907	chr17	40101687	C	T	-0.179	0.024186	0.02867	1.35e-13	35365	TRUE	reported	textfile	0.00154644	54.7713
11177_16_KRT5_K2C5	KRT5	rs186618212	chr17	40237602	T	C	-0.2037	0.024031	0.02757	2.32e-17	35370	TRUE	reported	textfile	0.00202732	71.8479
11177_16_KRT5_K2C5	KRT5	rs117484558	chr17	41586669	A	G	-0.2842	0.022787	0.0311	1.06e-35	35375	TRUE	reported	textfile	0.00437796	155.543
11177_16_KRT5_K2C5	KRT5	rs138065021	chr17	42054597	TTTC	TC	-0.1938	0.024697	0.02967	4.26e-15	35377	TRUE	reported	textfile	0.00173757	61.5736
11177_16_KRT5_K2C5	KRT5	rs111494201	chr17	42135981	A	G	-0.1411	0.018015	0.05268	4.79e-15	35374	TRUE	reported	textfile	0.00173121	61.3424
11177_16_KRT5_K2C5	KRT5	rs7240884	chr18	59901461	G	A	0.0754	0.008084	0.43472	1.09e-20	35355	TRUE	reported	textfile	0.00245455	86.9892
11177_16_KRT5_K2C5	KRT5	rs511515	chr6	33573715	GACCCCTGCAAGGGAGCAG	GACCCCTGCAAGGGAACAG	-0.0523	0.008886	0.28575	3.96e-09	35358	TRUE	reported	textfile	0.000978764	34.6391
11178_21_SVEP1_SVEP1	SVEP1	rs145419292	chr9	109679059	T	C	0.5093	0.033656	0.01613	9.89e-52	35359	TRUE	reported	textfile	0.00643456	228.98
11178_21_SVEP1_SVEP1	SVEP1	rs7020788	chr9	110470699	A	G	0.1951	0.008508	0.39454	2.3e-116	35362	TRUE	reported	textfile	0.0146525	525.817
11178_21_SVEP1_SVEP1	SVEP1	rs78742138	chr9	110498428	C	T	0.7642	0.022163	0.03624	1e-200	35358	TRUE	reported	textfile	0.0325316	1188.86
11178_21_SVEP1_SVEP1	SVEP1	rs191541154	chr9	110552023	TCTT	CCTT	-0.2508	0.023329	0.03421	5.9e-27	35358	TRUE	reported	textfile	0.00325805	115.568
11178_21_SVEP1_SVEP1	SVEP1	rs117584091	chr9	110964532	C	A	0.2659	0.029954	0.0202	6.87e-19	35361	TRUE	reported	textfile	0.00222349	78.7957
11178_21_SVEP1_SVEP1	SVEP1	rs115770375	chr1	152840427	G	C	0.1877	0.03095	0.01782	1.32e-09	35351	TRUE	reported	textfile	0.00103933	36.7775
11178_21_SVEP1_SVEP1	SVEP1	rs45444697	chr1	155062156	G	C	0.1598	0.009252	0.27705	7.55e-67	35354	TRUE	reported	textfile	0.00836748	298.303
11178_21_SVEP1_SVEP1	SVEP1	rs200367989	chr1	156674988	TG	T	0.2072	0.028716	0.02026	5.37e-13	35348	TRUE	reported	textfile	0.00147071	52.0603
11178_21_SVEP1_SVEP1	SVEP1	rs147639000	chr1	156908252	A	G	0.66	0.025886	0.0245	2.14e-143	35355	TRUE	reported	textfile	0.0180549	650.03
11178_21_SVEP1_SVEP1	SVEP1	rs2923099	chr11	10347793	A	C	-0.0513	0.008331	0.41083	7.37e-10	35364	TRUE	reported	textfile	0.00107106	37.9154
11178_21_SVEP1_SVEP1	SVEP1	rs7952602	chr11	126363774	C	G	-0.0723	0.013175	0.10953	4.08e-08	35366	TRUE	reported	textfile	0.000850785	30.1128
11178_21_SVEP1_SVEP1	SVEP1	rs879620	chr16	3965728	T	C	0.0484	0.008597	0.35905	1.8e-08	35342	TRUE	reported	textfile	0.000896017	31.6937
11178_21_SVEP1_SVEP1	SVEP1	rs74617664	chr7	103951132	C	T	-0.0919	0.015012	0.08119	9.26e-10	35357	TRUE	reported	textfile	0.00105881	37.4739
11178_21_SVEP1_SVEP1	SVEP1	rs117223414	chr9	108819737	A	G	0.3476	0.040292	0.01125	6.3e-18	35356	TRUE	reported	textfile	0.00210061	74.4213
11178_21_SVEP1_SVEP1	SVEP1	rs151231214	chr9	111629338	T	C	0.1386	0.018793	0.05118	1.64e-13	35361	TRUE	reported	textfile	0.00153583	54.3888
11178_21_SVEP1_SVEP1	SVEP1	rs112639900	chr9	111634841	C	T	0.6182	0.043331	0.01017	3.51e-46	35361	TRUE	reported	textfile	0.00572326	203.534
11178_21_SVEP1_SVEP1	SVEP1	rs75733144	chr9	113661166	G	C	0.2973	0.03087	0.01858	5.93e-22	35353	TRUE	reported	textfile	0.00261669	92.7453
11178_21_SVEP1_SVEP1	SVEP1	rs11244049	chr9	133247701	ATGGCGGGGCTGGGCTGCAGTGGTGGGCTGGGCTGCAGTGG	ATGGTGGGGCTGGGCTGCAGTGGTGGGCTGGGCTGCAGTGG	0.1352	0.018194	0.05682	1.08e-13	35358	TRUE	reported	textfile	0.00155931	55.217
11179_7_TSSK1B_TSSK1	TSSK1B	rs61804164	chr1	161653235	C	G	-0.0614	0.009948	0.18137	6.75e-10	35342	TRUE	reported	textfile	0.00107673	38.0926
11179_7_TSSK1B_TSSK1	TSSK1B	rs13379369	chr14	105863077	G	A	-0.0844	0.011047	0.15348	2.17e-14	34957	TRUE	reported	textfile	0.00166701	58.3675
11179_7_TSSK1B_TSSK1	TSSK1B	rs1830104	chr2	89058053	A	G	-0.0548	0.009505	0.24923	8.16e-09	35338	TRUE	reported	textfile	0.000939738	33.2378
11179_7_TSSK1B_TSSK1	TSSK1B	rs3129880	chr6	32441140	C	T	0.051	0.008332	0.31153	9.31e-10	35430	TRUE	reported	textfile	0.00105636	37.4643
11180_17_SMARCC1_SMRC1	SMARCC1	rs114009540	chr1	196158413	A	G	-0.1215	0.021199	0.03606	9.96e-09	35328	TRUE	reported	textfile	0.000928965	32.8471
11180_17_SMARCC1_SMRC1	SMARCC1	rs10922098	chr1	196695521	T	C	-0.1773	0.007966	0.40011	9.47e-110	35329	TRUE	reported	textfile	0.013828	495.35
11180_17_SMARCC1_SMRC1	SMARCC1	rs2230203	chr19	6710771	T	G	-0.0579	0.009313	0.22859	5.05e-10	35364	TRUE	reported	textfile	0.0010918	38.6503
11180_17_SMARCC1_SMRC1	SMARCC1	rs157592	chr19	44921257	C	A	-0.0591	0.00996	0.19786	2.96e-09	35359	TRUE	reported	textfile	0.000994773	35.2072
11180_17_SMARCC1_SMRC1	SMARCC1	rs2686395	chr3	165767231	C	T	-0.087	0.008445	0.3101	6.9e-25	35330	TRUE	reported	textfile	0.00299497	106.124
11180_17_SMARCC1_SMRC1	SMARCC1	rs9267139	chr6	31471721	A	G	0.0707	0.012497	0.10872	1.54e-08	35430	TRUE	reported	textfile	0.000902535	32.0039
11180_17_SMARCC1_SMRC1	SMARCC1	rs9501393	chr6	32007072	GGAG	CGAG	0.0997	0.010487	0.1548	1.96e-21	35431	TRUE	reported	textfile	0.00254447	90.3781
11180_17_SMARCC1_SMRC1	SMARCC1	rs7774739	chr6	32041524	G	A	0.0862	0.010931	0.17585	3.13e-15	35428	TRUE	reported	textfile	0.00175221	62.1828
11180_17_SMARCC1_SMRC1	SMARCC1	rs9271683	chr6	32625173	T	C	0.0551	0.008744	0.27332	2.95e-10	35430	TRUE	reported	textfile	0.0011195	39.7062
11185_145_GCH1_GCH1	GCH1	rs10922098	chr1	196695521	T	C	-0.1647	0.008043	0.40011	3.44e-93	35329	TRUE	reported	textfile	0.0117299	419.302
11185_145_GCH1_GCH1	GCH1	rs2686395	chr3	165767231	C	T	-0.077	0.008526	0.3101	1.7e-19	35330	TRUE	reported	textfile	0.00230328	81.5579
11185_145_GCH1_GCH1	GCH1	rs9501600	chr6	32009122	T	C	0.1237	0.011449	0.15016	3.29e-27	35431	TRUE	reported	textfile	0.00328392	116.729
11185_145_GCH1_GCH1	GCH1	rs35209896	chr6	32519009	A	C	0.0857	0.013518	0.09263	2.3e-10	35430	TRUE	reported	textfile	0.00113311	40.1895
11187_11_CLEC12A_CL12A	CLEC12A	rs34735582	chr12	9902233	ATTTTTT	ATTTTT	0.4582	0.014135	0.09699	1e-200	35375	TRUE	reported	textfile	0.0288476	1050.74
11187_11_CLEC12A_CL12A	CLEC12A	rs486890	chr12	9917748	G	A	0.3486	0.004809	0.40311	1e-200	35376	TRUE	reported	textfile	0.129328	5254.37
11187_11_CLEC12A_CL12A	CLEC12A	rs80338457	chr12	10000614	G	A	-0.5953	0.02257	0.03561	2.6e-153	35378	TRUE	reported	textfile	0.0192849	695.639
11187_11_CLEC12A_CL12A	CLEC12A	rs7132536	chr12	10068722	G	C	0.2386	0.009283	0.27546	1.06e-145	35378	TRUE	reported	textfile	0.0183314	660.602
11187_11_CLEC12A_CL12A	CLEC12A	rs113247892	chr12	10234507	T	A	0.2589	0.012592	0.12283	6.22e-94	35379	TRUE	reported	textfile	0.0118078	422.717
11187_11_CLEC12A_CL12A	CLEC12A	rs2244387	chr12	10593786	A	G	0.0903	0.010404	0.20187	3.99e-18	35380	TRUE	reported	textfile	0.00212468	75.3269
11187_11_CLEC12A_CL12A	CLEC12A	rs138092566	chr12	10757225	T	C	0.3419	0.030921	0.01804	2.02e-28	35377	TRUE	reported	textfile	0.00344407	122.255
11187_11_CLEC12A_CL12A	CLEC12A	rs3759253	chr12	10777477	T	G	0.1656	0.0159	0.07461	2.12e-25	35375	TRUE	reported	textfile	0.00305703	108.468
11187_11_CLEC12A_CL12A	CLEC12A	rs71453409	chr12	10933750	C	T	0.5275	0.029426	0.02031	7.38e-72	35382	TRUE	reported	textfile	0.00900064	321.335
11187_11_CLEC12A_CL12A	CLEC12A	rs141864201	chr12	6742143	A	G	-0.1891	0.029236	0.02162	9.93e-11	35380	TRUE	reported	textfile	0.00118107	41.8333
11187_11_CLEC12A_CL12A	CLEC12A	rs145271031	chr12	7468861	T	A	0.2455	0.026297	0.02613	1e-20	35379	TRUE	reported	textfile	0.0024574	87.1497
11187_11_CLEC12A_CL12A	CLEC12A	rs7300976	chr12	8281726	C	A	0.0496	0.008846	0.34557	2.06e-08	35367	TRUE	reported	textfile	0.000888148	31.4373
11187_11_CLEC12A_CL12A	CLEC12A	rs12826805	chr12	11298008	A	G	0.2213	0.021781	0.03768	2.98e-24	35367	TRUE	reported	textfile	0.00291034	103.224
11187_11_CLEC12A_CL12A	CLEC12A	rs11888817	chr2	62303845	C	T	0.0521	0.006754	0.32877	1.22e-14	35343	TRUE	reported	textfile	0.00168081	59.5016
11187_11_CLEC12A_CL12A	CLEC12A	rs2470750	chr3	98971748	T	A	-0.0747	0.006408	0.45433	2.13e-31	35322	TRUE	reported	textfile	0.00383251	135.885
11187_11_CLEC12A_CL12A	CLEC12A	rs11920688	chr3	99037090	T	C	0.0464	0.006535	0.3842	1.25e-12	35322	TRUE	reported	textfile	0.00142521	50.4104
11187_11_CLEC12A_CL12A	CLEC12A	rs509227	chr6	10535358	C	A	0.0395	0.006349	0.4996	4.92e-10	35361	TRUE	reported	textfile	0.00109341	38.7043
11187_11_CLEC12A_CL12A	CLEC12A	rs4644106	chr6	31351809	T	C	0.0493	0.007269	0.25981	1.18e-11	35430	TRUE	reported	textfile	0.00129661	45.996
11187_11_CLEC12A_CL12A	CLEC12A	rs4455675	chr6	95635994	C	T	-0.0542	0.009883	0.11738	4.15e-08	35334	TRUE	reported	textfile	0.000850469	30.0744
11192_168_TINAGL1_TINAL	TINAGL1	rs112284033	chr1	31548231	AATG	ATG	0.0971	0.014179	0.0967	7.49e-12	35364	TRUE	reported	textfile	0.00132437	46.8946
11192_168_TINAGL1_TINAL	TINAGL1	rs945214	chr1	31581704	G	A	-0.1075	0.008398	0.45552	1.62e-37	35362	TRUE	reported	textfile	0.00461233	163.848
11192_168_TINAGL1_TINAL	TINAGL1	rs2128699	chr1	21647715	T	C	-0.0555	0.00894	0.32548	5.36e-10	35364	TRUE	reported	textfile	0.00108862	38.5378
11192_168_TINAGL1_TINAL	TINAGL1	rs897471	chr1	21864961	A	G	-0.1165	0.009357	0.27509	1.39e-35	35365	TRUE	reported	textfile	0.00436421	155.008
11192_168_TINAGL1_TINAL	TINAGL1	rs2477664	chr10	17833817	A	T	0.0507	0.008394	0.44816	1.54e-09	35342	TRUE	reported	textfile	0.00103119	36.4799
11192_168_TINAGL1_TINAL	TINAGL1	rs7310615	chr12	111427245	G	C	-0.0581	0.008604	0.37607	1.45e-11	35361	TRUE	reported	textfile	0.00128786	45.596
11192_168_TINAGL1_TINAL	TINAGL1	rs544012	chr13	110226292	G	T	-0.0727	0.009377	0.26724	8.96e-15	35344	TRUE	reported	textfile	0.0016978	60.1058
11192_168_TINAGL1_TINAL	TINAGL1	rs11842143	chr13	110266627	C	G	-0.0639	0.008488	0.39776	5.13e-14	35343	TRUE	reported	textfile	0.001601	56.6717
11192_168_TINAGL1_TINAL	TINAGL1	rs144600577	chr15	101367885	T	C	0.2521	0.029641	0.02061	1.81e-17	35301	TRUE	reported	textfile	0.00204496	72.3328
11192_168_TINAGL1_TINAL	TINAGL1	rs28529205	chr15	101465567	A	C	0.1172	0.012181	0.13582	6.48e-22	35297	TRUE	reported	textfile	0.00261586	92.5688
11192_168_TINAGL1_TINAL	TINAGL1	rs895394	chr15	101529541	T	C	-0.0664	0.008503	0.40743	5.74e-15	35292	TRUE	reported	textfile	0.00172491	60.9772
11192_168_TINAGL1_TINAL	TINAGL1	rs3032928	chr17	28352536	CCTTTTTTTTTTTTTTTTTT	CCTTTTTTTTTTTTTTT	0.0496	0.00838	0.44972	3.24e-09	35349	TRUE	reported	textfile	0.000990075	35.0309
11192_168_TINAGL1_TINAL	TINAGL1	rs2277998	chr19	7766742	A	G	-0.054	0.009219	0.28867	4.7e-09	35365	TRUE	reported	textfile	0.000969226	34.308
11192_168_TINAGL1_TINAL	TINAGL1	rs1260326	chr2	27508073	C	T	0.0755	0.008822	0.34132	1.15e-17	35364	TRUE	reported	textfile	0.00206681	73.2378
11192_168_TINAGL1_TINAL	TINAGL1	rs6061230	chr20	62371133	T	A	-0.0829	0.008888	0.33635	1.09e-20	35327	TRUE	reported	textfile	0.00245655	86.9914
11192_168_TINAGL1_TINAL	TINAGL1	rs13088856	chr3	159837169	G	T	0.0571	0.009081	0.30115	3.22e-10	35329	TRUE	reported	textfile	0.00111786	39.5349
11192_168_TINAGL1_TINAL	TINAGL1	rs2523535	chr6	31368473	G	A	-0.0482	0.008686	0.36388	2.88e-08	35431	TRUE	reported	textfile	0.000868348	30.7914
11196_31_COL6A3_Collagen_alpha_3_VI_	COL6A3	rs11677932	chr2	237315312	A	G	-0.0691	0.008988	0.29364	1.5e-14	35365	TRUE	reported	textfile	0.00166852	59.1024
11196_31_COL6A3_Collagen_alpha_3_VI_	COL6A3	rs200150873	chr2	237391512	TTGTTTGTTTGTTTGTTTGTTTGT	TTGTTTGTTTGTTTGTTTGTTTGTTTGTTTGT	0.0523	0.009251	0.28087	1.57e-08	35344	TRUE	reported	textfile	0.000903478	31.9596
11196_31_COL6A3_Collagen_alpha_3_VI_	COL6A3	rs10922094	chr1	196692375	CATTA	GATTA	-0.0776	0.008373	0.40155	1.89e-20	35330	TRUE	reported	textfile	0.00242529	85.8888
11196_31_COL6A3_Collagen_alpha_3_VI_	COL6A3	rs12945299	chr17	7176748	ACGCT	ACACT	0.0599	0.010041	0.21475	2.44e-09	35361	TRUE	reported	textfile	0.0010054	35.5857
11196_31_COL6A3_Collagen_alpha_3_VI_	COL6A3	rs3088026	chr21	46129699	T	C	-0.0811	0.01419	0.09272	1.1e-08	34726	TRUE	reported	textfile	0.000939753	32.6627
11198_37_CREB3L1_CR3L1	CREB3L1	rs10922098	chr1	196695521	T	C	-0.1035	0.007984	0.40011	1.99e-38	35329	TRUE	reported	textfile	0.00473421	168.041
11198_37_CREB3L1_CR3L1	CREB3L1	rs1355538	chr3	165787389	G	A	-0.057	0.007986	0.39847	9.53e-13	35329	TRUE	reported	textfile	0.00143991	50.9409
11198_37_CREB3L1_CR3L1	CREB3L1	rs9501393	chr6	32007072	GGAG	CGAG	0.068	0.010494	0.1548	9.17e-11	35431	TRUE	reported	textfile	0.00118369	41.9866
11198_37_CREB3L1_CR3L1	CREB3L1	rs7774739	chr6	32041524	G	A	0.0674	0.010921	0.17585	6.77e-10	35428	TRUE	reported	textfile	0.00107394	38.0864
11198_37_CREB3L1_CR3L1	CREB3L1	rs67399078	chr6	32642504	TGGGGG	CTGGGG	0.0448	0.008006	0.39943	2.19e-08	35430	TRUE	reported	textfile	0.000883019	31.3112
11201_19_PUS1_TRUA	PUS1	rs10922098	chr1	196695521	T	C	-0.072	0.008024	0.40011	2.87e-19	35329	TRUE	reported	textfile	0.00227386	80.5116
11201_19_PUS1_TRUA	PUS1	rs9501393	chr6	32007072	GGAG	CGAG	0.0598	0.010525	0.1548	1.33e-08	35431	TRUE	reported	textfile	0.000910289	32.28
11201_19_PUS1_TRUA	PUS1	rs7774739	chr6	32041524	G	A	0.0603	0.010959	0.17585	3.75e-08	35428	TRUE	reported	textfile	0.000853837	30.2739
11202_70_TBX5_TBX5	TBX5	rs10922094	chr1	196692375	CATTA	GATTA	-0.0997	0.008026	0.40155	1.99e-35	35330	TRUE	reported	textfile	0.00434866	154.301
11202_70_TBX5_TBX5	TBX5	rs7137828	chr12	111494996	T	C	-0.0449	0.008118	0.38049	3.19e-08	35362	TRUE	reported	textfile	0.000864335	30.5893
11202_70_TBX5_TBX5	TBX5	rs697357	chr3	165718484	G	A	0.0504	0.008053	0.38884	3.89e-10	35330	TRUE	reported	textfile	0.00110744	39.1671
11202_70_TBX5_TBX5	TBX5	rs6457457	chr6	31910331	T	C	0.0926	0.015922	0.06527	6.03e-09	35432	TRUE	reported	textfile	0.000953711	33.8222
11202_70_TBX5_TBX5	TBX5	rs9501393	chr6	32007072	GGAG	CGAG	0.0684	0.010534	0.1548	8.4e-11	35431	TRUE	reported	textfile	0.00118857	42.16
11205_10_ITGB7_Integrin_beta_7	ITGB7	rs12878578	chr14	24576383	G	A	-0.0891	0.011637	0.1296	1.91e-14	35368	TRUE	reported	textfile	0.00165479	58.6204
11205_10_ITGB7_Integrin_beta_7	ITGB7	rs78912960	chr6	32538131	A	G	0.0429	0.007604	0.35255	1.68e-08	35418	TRUE	reported	textfile	0.000897876	31.8277
11205_10_ITGB7_Integrin_beta_7	ITGB7	rs2275132	chr9	131036211	G	A	0.0582	0.010664	0.15999	4.83e-08	35361	TRUE	reported	textfile	0.000841619	29.7839
11207_3_MSR1_Macrophage_scavenger_receptor	MSR1	rs572515	chr1	196677131	G	A	-0.1145	0.00812	0.3973	3.76e-45	35329	TRUE	reported	textfile	0.00559668	198.827
11207_3_MSR1_Macrophage_scavenger_receptor	MSR1	rs2304200	chr19	15469847	A	G	-0.2607	0.012768	0.10855	1.13e-92	35370	TRUE	reported	textfile	0.0116496	416.881
11207_3_MSR1_Macrophage_scavenger_receptor	MSR1	rs1707652	chr3	165761011	T	C	0.0583	0.008578	0.3102	1.07e-11	35330	TRUE	reported	textfile	0.00130573	46.1892
11207_3_MSR1_Macrophage_scavenger_receptor	MSR1	rs415620	chr6	32041502	C	T	0.0739	0.011328	0.16036	6.87e-11	35427	TRUE	reported	textfile	0.00119985	42.5557
11207_3_MSR1_Macrophage_scavenger_receptor	MSR1	rs4713498	chr6	32043539	T	G	0.1212	0.016366	0.06413	1.3e-13	35432	TRUE	reported	textfile	0.00154544	54.8398
11208_15_NAGPA_NAGPA	NAGPA	rs72766568	chr16	4339829	A	C	-0.1765	0.027342	0.02574	1.08e-10	35349	TRUE	reported	textfile	0.00117744	41.6682
11208_15_NAGPA_NAGPA	NAGPA	rs117959699	chr16	4970842	C	G	0.1877	0.010966	0.18092	1.13e-65	35354	TRUE	reported	textfile	0.00821882	292.959
11208_15_NAGPA_NAGPA	NAGPA	rs35416418	chr16	4982673	C	G	-0.4451	0.013419	0.10768	1e-200	35357	TRUE	reported	textfile	0.0301781	1100.15
11208_15_NAGPA_NAGPA	NAGPA	rs112366035	chr16	5260975	A	C	-0.2477	0.032676	0.016	3.44e-14	35356	TRUE	reported	textfile	0.00162265	57.4605
11208_15_NAGPA_NAGPA	NAGPA	rs7196133	chr16	5358059	A	G	-0.0767	0.008586	0.44861	4.16e-19	35355	TRUE	reported	textfile	0.00225206	79.7966
11208_15_NAGPA_NAGPA	NAGPA	rs77294552	chr16	5370128	C	G	-0.2109	0.018333	0.05821	1.26e-30	35354	TRUE	reported	textfile	0.00372928	132.331
11208_15_NAGPA_NAGPA	NAGPA	rs75520381	chr16	5737709	G	A	-0.1175	0.017457	0.06287	1.69e-11	35371	TRUE	reported	textfile	0.00127918	45.3014
11208_15_NAGPA_NAGPA	NAGPA	rs118096022	chr16	5776506	A	G	-0.1854	0.025736	0.02766	5.85e-13	35371	TRUE	reported	textfile	0.00146505	51.8935
11208_15_NAGPA_NAGPA	NAGPA	rs547187	chr10	17846717	T	C	-0.0482	0.008387	0.43578	9.08e-09	35342	TRUE	reported	textfile	0.00093365	33.026
11208_15_NAGPA_NAGPA	NAGPA	rs12280645	chr11	126393990	G	A	0.0499	0.00877	0.33798	1.27e-08	35365	TRUE	reported	textfile	0.000914599	32.3726
11208_15_NAGPA_NAGPA	NAGPA	rs55714927	chr17	7176997	T	C	0.0688	0.010242	0.21166	1.85e-11	35361	TRUE	reported	textfile	0.00127447	45.1214
11208_15_NAGPA_NAGPA	NAGPA	rs635634	chr9	133279427	C	T	0.12	0.01237	0.12995	2.98e-22	35362	TRUE	reported	textfile	0.00265419	94.1019
11211_7_TBCE_TBCE	TBCE	rs34099250	chr1	235056162	G	A	-0.0554	0.008512	0.34948	7.6e-11	35349	TRUE	reported	textfile	0.0011969	42.3576
11211_7_TBCE_TBCE	TBCE	rs903347	chr1	235423298	T	C	-0.1006	0.008345	0.38663	1.81e-33	35356	TRUE	reported	textfile	0.00409354	145.318
11211_7_TBCE_TBCE	TBCE	rs4980320	chr11	198986	C	T	0.0528	0.008148	0.46986	9.17e-11	35343	TRUE	reported	textfile	0.00118672	41.9896
11211_7_TBCE_TBCE	TBCE	rs10876550	chr12	54318524	A	G	0.0508	0.008228	0.43699	6.66e-10	35365	TRUE	reported	textfile	0.00107671	38.1166
11211_7_TBCE_TBCE	TBCE	rs1109867	chr2	219218731	T	G	0.0877	0.013351	0.10541	5.08e-11	35359	TRUE	reported	textfile	0.00121883	43.1466
11211_7_TBCE_TBCE	TBCE	rs1354034	chr3	56815721	C	T	0.0703	0.00837	0.38119	4.49e-17	35347	TRUE	reported	textfile	0.00199178	70.54
11212_7_TXNDC5_TXND5	TXNDC5	rs1043784	chr6	7881698	C	T	-0.1949	0.013075	0.10918	3e-50	35364	TRUE	reported	textfile	0.00624394	222.186
11212_7_TXNDC5_TXND5	TXNDC5	rs149742777	chr6	7909587	A	T	0.5369	0.032627	0.01536	7.61e-61	35364	TRUE	reported	textfile	0.00759903	270.775
11212_7_TXNDC5_TXND5	TXNDC5	rs149679123	chr6	7946842	C	T	0.2454	0.023765	0.03132	5.37e-25	35364	TRUE	reported	textfile	0.00300611	106.623
11212_7_TXNDC5_TXND5	TXNDC5	rs13209436	chr6	8133259	T	C	0.2466	0.033498	0.0146	1.82e-13	35365	TRUE	reported	textfile	0.00153006	54.1906
11212_7_TXNDC5_TXND5	TXNDC5	rs7903703	chr10	28646219	TC	TT	-0.0512	0.009126	0.27928	2.02e-08	35342	TRUE	reported	textfile	0.000889818	31.4742
11212_7_TXNDC5_TXND5	TXNDC5	rs8078222	chr17	7530922	C	T	-0.0719	0.011276	0.1587	1.81e-10	35365	TRUE	reported	textfile	0.00114835	40.6559
11212_7_TXNDC5_TXND5	TXNDC5	rs56238200	chr17	82398802	A	G	0.1296	0.008598	0.35087	2.45e-51	35009	TRUE	reported	textfile	0.00644801	227.191
11212_7_TXNDC5_TXND5	TXNDC5	rs112483799	chr6	8941812	G	A	0.223	0.027034	0.02332	1.6e-16	35366	TRUE	reported	textfile	0.0019203	68.04
11212_7_TXNDC5_TXND5	TXNDC5	rs115447463	chr6	10804039	A	T	0.1503	0.026338	0.0243	1.15e-08	35366	TRUE	reported	textfile	0.000919955	32.5633
11212_7_TXNDC5_TXND5	TXNDC5	rs6796	chr7	6462736	C	T	0.0557	0.009576	0.23682	6.01e-09	35355	TRUE	reported	textfile	0.00095604	33.8312
11212_7_TXNDC5_TXND5	TXNDC5	rs78740585	chr7	151247216	ACTG	GCTG	0.0918	0.011432	0.14948	9.73e-16	35365	TRUE	reported	textfile	0.00182002	64.4787
11214_40_DNAJB9_DNJB9	DNAJB9	rs147800199	chr7	108229176	C	T	-0.2242	0.030878	0.01737	3.85e-13	35358	TRUE	reported	textfile	0.00148881	52.7167
11214_40_DNAJB9_DNJB9	DNAJB9	rs661126	chr1	93213411	GTTTTTTTTTTTC	TTTTTTTTTTTTC	0.0457	0.008381	0.39729	4.96e-08	35344	TRUE	reported	textfile	0.000840543	29.7315
11214_40_DNAJB9_DNJB9	DNAJB9	rs17580	chr14	94380925	A	T	0.1396	0.023086	0.03316	1.48e-09	35363	TRUE	reported	textfile	0.00103294	36.5636
11214_40_DNAJB9_DNJB9	DNAJB9	rs112963922	chr14	94411531	T	C	0.3596	0.038447	0.01119	8.51e-21	35362	TRUE	reported	textfile	0.00246777	87.4762
11214_40_DNAJB9_DNJB9	DNAJB9	rs34095861	chr15	44230718	TTTG	TG	0.1262	0.022343	0.03495	1.62e-08	35346	TRUE	reported	textfile	0.000901786	31.9015
11214_40_DNAJB9_DNJB9	DNAJB9	rs28487964	chr15	44492177	A	T	0.1279	0.021547	0.03706	2.93e-09	35354	TRUE	reported	textfile	0.000995626	35.2325
11214_40_DNAJB9_DNJB9	DNAJB9	rs4788808	chr16	71581710	T	C	0.0661	0.008283	0.42851	1.46e-15	35367	TRUE	reported	textfile	0.00179741	63.68
11214_40_DNAJB9_DNJB9	DNAJB9	rs9302635	chr16	72110275	C	T	-0.1189	0.010176	0.19843	1.52e-31	35366	TRUE	reported	textfile	0.00384548	136.516
11214_40_DNAJB9_DNJB9	DNAJB9	rs8178824	chr17	66228657	T	C	0.6134	0.039522	0.01066	2.53e-54	35360	TRUE	reported	textfile	0.00676626	240.871
11214_40_DNAJB9_DNJB9	DNAJB9	rs111481700	chr17	66690649	A	G	0.1328	0.023815	0.03073	2.46e-08	35360	TRUE	reported	textfile	0.00087862	31.0936
11214_40_DNAJB9_DNJB9	DNAJB9	rs72613567	chr4	87310240	TA	T	0.0607	0.009004	0.29348	1.57e-11	35355	TRUE	reported	textfile	0.0012838	45.4446
11214_40_DNAJB9_DNJB9	DNAJB9	rs3130955	chr6	31086734	A	C	0.0627	0.008825	0.31795	1.21e-12	35430	TRUE	reported	textfile	0.00142271	50.4756
11214_40_DNAJB9_DNJB9	DNAJB9	rs73394251	chr6	31379831	A	G	0.0828	0.013663	0.09882	1.36e-09	35431	TRUE	reported	textfile	0.00103546	36.7235
11214_40_DNAJB9_DNJB9	DNAJB9	rs188302747	chr6	32265199	G	C	0.1577	0.022339	0.0349	1.67e-12	35430	TRUE	reported	textfile	0.0014046	49.8324
11215_6_CDH15_CAD15	CDH15	rs2281721	chr1	230161390	T	C	-0.0826	0.008418	0.36803	9.96e-23	35349	TRUE	reported	textfile	0.00271634	96.2759
11215_6_CDH15_CAD15	CDH15	rs7302925	chr12	56467674	G	A	0.0638	0.011149	0.15474	1.05e-08	35360	TRUE	reported	textfile	0.000925242	32.745
11215_6_CDH15_CAD15	CDH15	rs16959006	chr17	66247846	G	C	0.1925	0.018603	0.05129	4.27e-25	35359	TRUE	reported	textfile	0.00301913	107.071
11215_6_CDH15_CAD15	CDH15	rs73069835	chr3	40848996	T	C	-0.2249	0.035304	0.01215	1.89e-10	35337	TRUE	reported	textfile	0.0011471	40.5795
11215_6_CDH15_CAD15	CDH15	rs115881877	chr3	43891240	T	C	-0.2449	0.029257	0.01887	5.74e-17	35347	TRUE	reported	textfile	0.00197836	70.0638
11215_6_CDH15_CAD15	CDH15	rs114704096	chr3	46916919	T	C	-0.2179	0.023966	0.02973	9.72e-20	35332	TRUE	reported	textfile	0.00233421	82.6606
11215_6_CDH15_CAD15	CDH15	rs113567935	chr3	51737171	C	T	-0.2968	0.028661	0.02079	3.95e-25	35326	TRUE	reported	textfile	0.00302645	107.231
11215_6_CDH15_CAD15	CDH15	rs75097760	chr3	52780627	T	C	-0.5074	0.032422	0.0166	3.33e-55	35345	TRUE	reported	textfile	0.00688168	244.904
11215_6_CDH15_CAD15	CDH15	rs11716402	chr3	52879923	T	C	0.1606	0.027652	0.02187	6.33e-09	35342	TRUE	reported	textfile	0.000953526	33.7298
11215_6_CDH15_CAD15	CDH15	rs116347702	chr3	53024443	C	A	-0.2964	0.022729	0.03344	7.21e-39	35340	TRUE	reported	textfile	0.00478899	170.048
11215_6_CDH15_CAD15	CDH15	rs79020595	chr3	53612967	A	G	-0.2059	0.028581	0.02087	5.84e-13	35341	TRUE	reported	textfile	0.00146636	51.8959
11215_6_CDH15_CAD15	CDH15	rs147408433	chr3	55133006	T	C	-0.1832	0.029598	0.01879	6.03e-10	35343	TRUE	reported	textfile	0.00108281	38.3091
11215_6_CDH15_CAD15	CDH15	rs116749582	chr3	55895022	T	C	-0.3185	0.037512	0.01257	2.05e-17	35334	TRUE	reported	textfile	0.00203611	72.0865
11215_6_CDH15_CAD15	CDH15	rs71640035	chr4	186239907	GAGTTATAGGT	TAGTTATAGGT	-0.0523	0.008629	0.45944	1.35e-09	35383	TRUE	reported	textfile	0.00103714	36.7331
11215_6_CDH15_CAD15	CDH15	rs75077631	chr5	177413081	AAGC	AAG	-0.1059	0.009132	0.27256	4.27e-31	35352	TRUE	reported	textfile	0.00378963	134.473
11218_84_TPMT_TPMT	TPMT	rs9332701	chr1	169515529	G	A	0.3568	0.015367	0.07189	2.96e-119	35355	TRUE	reported	textfile	0.0150193	539.072
11218_84_TPMT_TPMT	TPMT	rs10822155	chr10	63311455	A	C	0.0656	0.008088	0.43479	5.04e-16	35342	TRUE	reported	textfile	0.00185792	65.7811
11218_84_TPMT_TPMT	TPMT	rs964184	chr11	116778201	C	G	-0.1174	0.012153	0.12321	4.46e-22	35368	TRUE	reported	textfile	0.00263157	93.3135
11218_84_TPMT_TPMT	TPMT	rs261290	chr15	58386521	C	T	-0.047	0.008361	0.36352	1.9e-08	35355	TRUE	reported	textfile	0.000892977	31.5976
11218_84_TPMT_TPMT	TPMT	rs3816117	chr16	56962246	C	T	-0.067	0.008033	0.49421	7.41e-17	35360	TRUE	reported	textfile	0.00196349	69.5616
11218_84_TPMT_TPMT	TPMT	rs775824	chr19	55050202	C	T	0.0729	0.010843	0.16338	1.78e-11	35372	TRUE	reported	textfile	0.00127627	45.1993
11218_84_TPMT_TPMT	TPMT	rs12995461	chr2	27555300	C	A	0.0605	0.009676	0.21643	4.04e-10	35364	TRUE	reported	textfile	0.00110428	39.0926
11218_84_TPMT_TPMT	TPMT	rs1355538	chr3	165787389	G	A	-0.0816	0.008184	0.39847	2.04e-23	35329	TRUE	reported	textfile	0.00280606	99.4087
11218_84_TPMT_TPMT	TPMT	rs28374650	chr6	32655590	T	C	0.0498	0.008725	0.29732	1.15e-08	35430	TRUE	reported	textfile	0.000918666	32.5764
11218_84_TPMT_TPMT	TPMT	rs10096633	chr8	19973410	T	C	-0.0855	0.013359	0.09986	1.55e-10	35359	TRUE	reported	textfile	0.00115713	40.96
11218_84_TPMT_TPMT	TPMT	rs6993770	chr8	105569300	T	A	-0.0778	0.009649	0.22448	7.45e-16	35356	TRUE	reported	textfile	0.00183541	65.0085
11219_95_FGFBP3_FGFP3	FGFBP3	rs11186737	chr10	91906592	T	C	-0.2914	0.009057	0.26326	1e-200	35366	TRUE	reported	textfile	0.0284377	1035.11
11219_95_FGFBP3_FGFP3	FGFBP3	rs2209972	chr10	92419271	T	C	0.0685	0.008603	0.32527	1.69e-15	35364	TRUE	reported	textfile	0.00178954	63.3953
11219_95_FGFBP3_FGFP3	FGFBP3	rs599839	chr1	109279544	A	G	0.0747	0.009894	0.20777	4.36e-14	35335	TRUE	reported	textfile	0.00161062	56.9997
11219_95_FGFBP3_FGFP3	FGFBP3	rs35769183	chr10	93328017	A	G	-0.0548	0.008579	0.33656	1.68e-10	35366	TRUE	reported	textfile	0.00115239	40.8003
11219_95_FGFBP3_FGFP3	FGFBP3	rs3758538	chr10	93602293	G	T	0.064	0.01166	0.1384	4.05e-08	35361	TRUE	reported	textfile	0.000851272	30.1258
11219_95_FGFBP3_FGFP3	FGFBP3	rs11190377	chr10	100039544	C	T	-0.099	0.008309	0.37635	9.88e-33	35359	TRUE	reported	textfile	0.00399883	141.954
11219_95_FGFBP3_FGFP3	FGFBP3	rs61269268	chr14	91775008	C	A	-0.0609	0.009951	0.20448	9.37e-10	35351	TRUE	reported	textfile	0.00105838	37.4521
11219_95_FGFBP3_FGFP3	FGFBP3	rs77542162	chr17	69085137	G	A	0.1662	0.025238	0.025	4.54e-11	35362	TRUE	reported	textfile	0.00122485	43.3638
11219_95_FGFBP3_FGFP3	FGFBP3	rs13077145	chr3	194343637	C	G	-0.0563	0.009131	0.26454	7.02e-10	35292	TRUE	reported	textfile	0.00107606	38.015
11219_95_FGFBP3_FGFP3	FGFBP3	rs12640189	chr4	6891454	T	C	0.0595	0.010363	0.18646	9.38e-09	35363	TRUE	reported	textfile	0.000931342	32.9639
11223_1_TMEM154_TM154	TMEM154	rs1591734	chr1	169302664	T	C	-0.0803	0.011841	0.1303	1.19e-11	35355	TRUE	reported	textfile	0.00129909	45.9864
11223_1_TMEM154_TM154	TMEM154	rs9332701	chr1	169515529	G	A	-0.1696	0.01518	0.07189	5.57e-29	35355	TRUE	reported	textfile	0.00351825	124.82
11223_1_TMEM154_TM154	TMEM154	rs2239853	chr1	169556528	C	T	-0.0831	0.007981	0.44202	2.17e-25	35344	TRUE	reported	textfile	0.00305803	108.408
11223_1_TMEM154_TM154	TMEM154	rs78334957	chr10	19819940	C	T	0.0657	0.011523	0.13736	1.19e-08	35349	TRUE	reported	textfile	0.000918805	32.5069
11223_1_TMEM154_TM154	TMEM154	rs927826	chr10	19931917	T	G	0.0914	0.008655	0.29793	4.58e-26	35352	TRUE	reported	textfile	0.00314468	111.515
11223_1_TMEM154_TM154	TMEM154	rs184924341	chr10	20198402	G	T	0.1985	0.035262	0.01192	1.81e-08	35354	TRUE	reported	textfile	0.000895529	31.6871
11223_1_TMEM154_TM154	TMEM154	rs6544941	chr2	46947977	A	G	-0.0465	0.008409	0.33068	3.21e-08	35349	TRUE	reported	textfile	0.0008643	30.5768
11223_1_TMEM154_TM154	TMEM154	rs2276815	chr3	52819731	G	C	-0.0607	0.008921	0.26822	1.01e-11	35342	TRUE	reported	textfile	0.00130825	46.2941
11223_1_TMEM154_TM154	TMEM154	rs3130511	chr6	31209171	T	C	0.0564	0.009442	0.22798	2.32e-09	35430	TRUE	reported	textfile	0.00100606	35.6784
11226_16_UBE3A_UBE3A	UBE3A	rs10922094	chr1	196692375	CATTA	GATTA	-0.0493	0.008246	0.40155	2.25e-09	35330	TRUE	reported	textfile	0.0010107	35.7423
11226_16_UBE3A_UBE3A	UBE3A	rs4980320	chr11	198986	C	T	0.0516	0.008094	0.46986	1.83e-10	35343	TRUE	reported	textfile	0.0011486	40.6395
11226_16_UBE3A_UBE3A	UBE3A	rs1354034	chr3	56815721	C	T	0.0574	0.008301	0.38119	4.68e-12	35347	TRUE	reported	textfile	0.0013509	47.8122
11226_16_UBE3A_UBE3A	UBE3A	rs1355538	chr3	165787389	G	A	-0.0453	0.008224	0.39847	3.63e-08	35329	TRUE	reported	textfile	0.000858077	30.3393
11228_37_RIC3_RIC3	RIC3	rs10922094	chr1	196692375	CATTA	GATTA	-0.1612	0.008091	0.40155	2.6e-88	35330	TRUE	reported	textfile	0.0111104	396.918
11228_37_RIC3_RIC3	RIC3	rs12403425	chr1	197845693	A	C	0.0491	0.008986	0.2662	4.66e-08	35328	TRUE	reported	textfile	0.000844392	29.8542
11228_37_RIC3_RIC3	RIC3	rs704	chr17	28367840	A	G	0.0509	0.007959	0.49189	1.6e-10	35351	TRUE	reported	textfile	0.00115562	40.8972
11228_37_RIC3_RIC3	RIC3	rs1355538	chr3	165787389	G	A	-0.0785	0.008109	0.39847	3.63e-22	35329	TRUE	reported	textfile	0.00264559	93.7087
11228_37_RIC3_RIC3	RIC3	rs941758	chr4	73853224	A	C	-0.0481	0.008735	0.28938	3.66e-08	35339	TRUE	reported	textfile	0.000857309	30.3207
11228_37_RIC3_RIC3	RIC3	rs453821	chr6	31967534	T	C	0.1251	0.011454	0.13894	9.06e-28	35432	TRUE	reported	textfile	0.00335541	119.282
11228_37_RIC3_RIC3	RIC3	rs28471056	chr6	32635749	AGGTGTTCTGTCTCAATCCACTGTGCTCACAGAGTACGT	AGGTGTTCTGTCTCAATCCACTGTGCTCACAGAGTACCT	0.0793	0.01008	0.18962	3.63e-15	35429	TRUE	reported	textfile	0.00174385	61.8872
11229_16_ERN1_ERN1	ERN1	rs10922094	chr1	196692375	CATTA	GATTA	-0.0612	0.008031	0.40155	2.53e-14	35330	TRUE	reported	textfile	0.00164099	58.0683
11229_16_ERN1_ERN1	ERN1	rs507855	chr19	48705244	G	A	-0.0455	0.008189	0.37052	2.76e-08	35368	TRUE	reported	textfile	0.000872111	30.87
11229_16_ERN1_ERN1	ERN1	rs9501393	chr6	32007072	GGAG	CGAG	0.063	0.010529	0.1548	2.19e-09	35431	TRUE	reported	textfile	0.00100945	35.7999
11229_16_ERN1_ERN1	ERN1	rs11244079	chr9	133317691	A	G	0.1019	0.017146	0.05622	2.8e-09	35362	TRUE	reported	textfile	0.00099782	35.3182
11237_49_PCOLCE_PCOC1	PCOLCE	rs7385804	chr7	100638347	A	C	0.1606	0.008553	0.3515	1.18e-78	35357	TRUE	reported	textfile	0.00987346	352.557
11237_49_PCOLCE_PCOC1	PCOLCE	rs150731032	chr7	101414401	TCTCTCTCTCG	TCTCTCG	-0.2103	0.02789	0.02206	4.69e-14	35359	TRUE	reported	textfile	0.0016054	56.8535
11237_49_PCOLCE_PCOC1	PCOLCE	rs13379042	chr14	73783397	C	T	-0.0599	0.009467	0.24178	2.5e-10	35342	TRUE	reported	textfile	0.00113148	40.0317
11237_49_PCOLCE_PCOC1	PCOLCE	rs142931061	chr15	41314802	C	T	-0.1762	0.032265	0.01604	4.73e-08	35355	TRUE	reported	textfile	0.000842813	29.8211
11237_49_PCOLCE_PCOC1	PCOLCE	rs150844304	chr15	43434427	C	A	-0.243	0.024666	0.0276	6.75e-23	35354	TRUE	reported	textfile	0.0027377	97.0489
11237_49_PCOLCE_PCOC1	PCOLCE	rs56139860	chr15	43561347	G	A	-0.0572	0.009907	0.23548	7.75e-09	35353	TRUE	reported	textfile	0.000942046	33.3337
11237_49_PCOLCE_PCOC1	PCOLCE	rs339969	chr15	60591082	A	C	-0.0575	0.008542	0.33988	1.68e-11	35361	TRUE	reported	textfile	0.00127978	45.3098
11237_49_PCOLCE_PCOC1	PCOLCE	rs704	chr17	28367840	A	G	-0.0455	0.008112	0.49189	2.04e-08	35351	TRUE	reported	textfile	0.000889158	31.4588
11237_49_PCOLCE_PCOC1	PCOLCE	rs7671124	chr4	23921257	A	G	-0.0477	0.008582	0.35153	2.73e-08	35347	TRUE	reported	textfile	0.000873228	30.8912
11237_49_PCOLCE_PCOC1	PCOLCE	rs55649657	chr7	21567665	G	C	-0.0728	0.010047	0.20466	4.29e-13	35372	TRUE	reported	textfile	0.00148213	52.5007
11239_49_TMPRSS6_TMPS6	TMPRSS6	rs10922094	chr1	196692375	CATTA	GATTA	-0.0517	0.007603	0.40155	1.05e-11	35330	TRUE	reported	textfile	0.00130707	46.2367
11239_49_TMPRSS6_TMPS6	TMPRSS6	rs111265231	chr17	14360389	T	C	0.1099	0.016185	0.07157	1.12e-11	35346	TRUE	reported	textfile	0.00130276	46.1047
11239_49_TMPRSS6_TMPS6	TMPRSS6	rs147804221	chr17	15132253	T	C	-0.2165	0.027105	0.02403	1.38e-15	35346	TRUE	reported	textfile	0.00180175	63.7958
11239_49_TMPRSS6_TMPS6	TMPRSS6	rs190324353	chr17	15380062	G	T	0.2395	0.037733	0.01217	2.19e-10	35343	TRUE	reported	textfile	0.0011386	40.285
11239_49_TMPRSS6_TMPS6	TMPRSS6	rs201234732	chr17	15636023	A	G	0.3222	0.039906	0.01204	6.8e-16	35348	TRUE	reported	textfile	0.00184081	65.1854
11239_49_TMPRSS6_TMPS6	TMPRSS6	rs11655538	chr17	26991701	T	C	-0.2001	0.016394	0.07101	2.91e-34	35352	TRUE	reported	textfile	0.00419647	148.97
11239_49_TMPRSS6_TMPS6	TMPRSS6	rs140390732	chr17	27292324	A	C	-0.3479	0.036795	0.01316	3.23e-21	35352	TRUE	reported	textfile	0.00252244	89.3937
11239_49_TMPRSS6_TMPS6	TMPRSS6	rs2004584	chr17	27581275	T	C	0.2037	0.011883	0.14725	7.21e-66	35350	TRUE	reported	textfile	0.00824414	293.836
11239_49_TMPRSS6_TMPS6	TMPRSS6	rs4239214	chr17	28000866	A	G	0.4948	0.014013	0.09756	1e-200	35351	TRUE	reported	textfile	0.0340676	1246.73
11239_49_TMPRSS6_TMPS6	TMPRSS6	rs144924964	chr17	28093061	A	G	-0.4301	0.01409	0.09574	1e-200	35351	TRUE	reported	textfile	0.0256813	931.735
11239_49_TMPRSS6_TMPS6	TMPRSS6	rs117451747	chr17	28395871	G	A	0.4604	0.025655	0.02581	5.16e-72	35352	TRUE	reported	textfile	0.00902764	322.034
11239_49_TMPRSS6_TMPS6	TMPRSS6	rs117348742	chr17	28414292	C	T	-0.48	0.037808	0.01221	6.23e-37	35352	TRUE	reported	textfile	0.00453864	161.172
11239_49_TMPRSS6_TMPS6	TMPRSS6	rs16964261	chr17	28416775	C	T	-0.5032	0.019051	0.05153	9.7e-154	35351	TRUE	reported	textfile	0.0193534	697.624
11239_49_TMPRSS6_TMPS6	TMPRSS6	rs142216432	chr17	29539856	A	G	-0.2357	0.029041	0.02132	4.81e-16	35352	TRUE	reported	textfile	0.00185983	65.8675
11239_49_TMPRSS6_TMPS6	TMPRSS6	rs78119120	chr17	30381853	A	G	0.3426	0.035222	0.01409	2.32e-22	35353	TRUE	reported	textfile	0.00266907	94.6067
11239_49_TMPRSS6_TMPS6	TMPRSS6	rs137940962	chr17	31642390	T	C	0.1537	0.020308	0.04516	3.78e-14	35352	TRUE	reported	textfile	0.00161769	57.2781
11239_49_TMPRSS6_TMPS6	TMPRSS6	rs12478841	chr2	27588855	G	A	0.0608	0.008977	0.21569	1.26e-11	35364	TRUE	reported	textfile	0.00129545	45.8691
11239_49_TMPRSS6_TMPS6	TMPRSS6	rs56210800	chr3	124753745	G	C	-0.0708	0.012597	0.09593	1.91e-08	35360	TRUE	reported	textfile	0.000892549	31.5869
11239_49_TMPRSS6_TMPS6	TMPRSS6	rs140431012	chr3	124755083	G	A	-0.071	0.012597	0.09594	1.74e-08	35360	TRUE	reported	textfile	0.000897595	31.7657
11239_49_TMPRSS6_TMPS6	TMPRSS6	rs9501393	chr6	32007072	GGAG	CGAG	0.0549	0.009984	0.1548	3.83e-08	35431	TRUE	reported	textfile	0.000852671	30.2351
11241_8_ASL_ARLY	ASL	rs111439465	chr7	66714711	A	G	-0.3172	0.029266	0.02068	2.26e-27	35349	TRUE	reported	textfile	0.00331224	117.467
11241_8_ASL_ARLY	ASL	rs10950053	chr7	66848890	A	T	-0.1399	0.010587	0.18497	7.31e-40	35349	TRUE	reported	textfile	0.00491555	174.608
11241_8_ASL_ARLY	ASL	rs4753123	chr11	94075453	T	C	-0.0755	0.012225	0.13055	6.58e-10	35344	TRUE	reported	textfile	0.00107798	38.1392
11241_8_ASL_ARLY	ASL	rs3747207	chr22	43928975	A	G	0.0718	0.009779	0.22927	2.1e-13	35363	TRUE	reported	textfile	0.00152212	53.9058
11241_8_ASL_ARLY	ASL	rs137996846	chr7	53522215	A	T	-0.2396	0.032372	0.01689	1.35e-13	35330	TRUE	reported	textfile	0.00154817	54.7785
11241_8_ASL_ARLY	ASL	rs139112016	chr7	54418653	A	G	-0.3779	0.041437	0.01018	7.52e-20	35328	TRUE	reported	textfile	0.00234875	83.1673
11241_8_ASL_ARLY	ASL	rs143906171	chr7	55690973	G	A	-0.2958	0.035421	0.0147	6.76e-17	35330	TRUE	reported	textfile	0.00197004	69.7349
11241_8_ASL_ARLY	ASL	rs73134721	chr7	64614109	T	G	-0.3453	0.033332	0.01513	3.8e-25	35335	TRUE	reported	textfile	0.00302795	107.311
11241_8_ASL_ARLY	ASL	rs28601761	chr8	125487789	G	C	-0.0476	0.008337	0.42975	1.13e-08	35360	TRUE	reported	textfile	0.000921047	32.5964
11242_33_TGM1_TGM1	TGM1	rs572515	chr1	196677131	G	A	-0.0508	0.007987	0.3973	2.01e-10	35329	TRUE	reported	textfile	0.00114375	40.4516
11242_33_TGM1_TGM1	TGM1	rs974472	chr14	106120493	T	G	-0.0612	0.008003	0.43862	2.05e-14	34957	TRUE	reported	textfile	0.00167008	58.4753
11242_33_TGM1_TGM1	TGM1	rs601020	chr6	32605402	A	G	0.0531	0.008735	0.27605	1.21e-09	35430	TRUE	reported	textfile	0.00104193	36.9521
11243_90_ADGRF1_GPR110	ADGRF1	rs704	chr17	28367840	A	G	0.1466	0.008001	0.49189	5.39e-75	35351	TRUE	reported	textfile	0.00940747	335.703
11243_90_ADGRF1_GPR110	ADGRF1	rs142820745	chr17	33099255	A	G	-0.1308	0.023931	0.02926	4.61e-08	35365	TRUE	reported	textfile	0.000844021	29.8723
11243_90_ADGRF1_GPR110	ADGRF1	rs429358	chr19	44908684	C	T	0.1039	0.010667	0.17407	2.02e-22	35359	TRUE	reported	textfile	0.00267598	94.8685
11243_90_ADGRF1_GPR110	ADGRF1	rs35136575	chr19	44935906	G	C	-0.0715	0.00888	0.28501	8.14e-16	35359	TRUE	reported	textfile	0.00183017	64.8278
11243_90_ADGRF1_GPR110	ADGRF1	rs62269916	chr3	74348841	A	G	0.1273	0.021973	0.03471	6.9e-09	35334	TRUE	reported	textfile	0.000949015	33.5624
11243_90_ADGRF1_GPR110	ADGRF1	rs1355538	chr3	165787389	G	A	-0.062	0.008169	0.39847	3.21e-14	35329	TRUE	reported	textfile	0.00162782	57.5998
11247_20_NAGS_NAGS	NAGS	rs10922098	chr1	196695521	T	C	-0.1173	0.008092	0.40011	1.29e-47	35329	TRUE	reported	textfile	0.00591259	210.116
11247_20_NAGS_NAGS	NAGS	rs6445035	chr3	165762312	A	G	0.0723	0.010084	0.1904	7.5e-13	35330	TRUE	reported	textfile	0.0014529	51.4027
11247_20_NAGS_NAGS	NAGS	rs9501393	chr6	32007072	GGAG	CGAG	0.0878	0.010625	0.1548	1.42e-16	35431	TRUE	reported	textfile	0.00192359	68.2821
11247_20_NAGS_NAGS	NAGS	rs7774739	chr6	32041524	G	A	0.0713	0.011072	0.17585	1.2e-10	35428	TRUE	reported	textfile	0.00116916	41.467
11248_43_UROS_HEM4	UROS	rs12765966	chr10	125609040	T	C	-0.0677	0.009276	0.26825	2.92e-13	35358	TRUE	reported	textfile	0.00150423	53.2637
11248_43_UROS_HEM4	UROS	rs11244609	chr10	125691882	G	A	-0.0934	0.017086	0.06047	4.59e-08	35351	TRUE	reported	textfile	0.000844587	29.8805
11248_43_UROS_HEM4	UROS	rs1935451	chr10	125816857	A	G	-0.2956	0.013006	0.11027	2.33e-114	35365	TRUE	reported	textfile	0.0143963	516.531
11248_43_UROS_HEM4	UROS	rs6597746	chr10	126207193	A	G	-0.0703	0.011093	0.16283	2.34e-10	35366	TRUE	reported	textfile	0.00113432	40.1595
11248_43_UROS_HEM4	UROS	rs3811444	chr1	247876149	T	C	-0.0507	0.00871	0.34232	5.86e-09	35147	TRUE	reported	textfile	0.000963103	33.8809
11248_43_UROS_HEM4	UROS	rs57467915	chr2	219216694	A	G	0.3571	0.030889	0.01702	6.52e-31	35359	TRUE	reported	textfile	0.0037656	133.643
[truncated: 29,317 more rows]

## Sheet: Sheet2
Supplementary Table 2 10 cis-pQTLs were tested for causal relationships with functional dyspepsia outcomes
id.exposure	id.outcome	outcome	exposure	method	nsnp	b	se	pval	lo_ci	up_ci	or	or_lci95	or_uci95
6556_5_ENPP5_ENPP5	5XXnLc	functional dyspepsia	ENPP5	Inverse variance weighted	5	-0.103317	0.0409168	0.0115685	-0.183514	-0.0231196	0.901841	0.83234	0.977146
8885_6_CACNA2D3_CA2D3	5XXnLc	functional dyspepsia	CACNA2D3	Inverse variance weighted	6	-0.145069	0.0660381	0.0280391	-0.274503	-0.0156338	0.864963	0.759949	0.984488
17783_9_MMAB_MMAB	5XXnLc	functional dyspepsia	MMAB	Inverse variance weighted	3	-0.106475	0.0498129	0.0325569	-0.204109	-0.00884209	0.898997	0.815374	0.991197
15326_64_GBP1_GBP1	5XXnLc	functional dyspepsia	GBP1	Inverse variance weighted	3	0.0911266	0.0432638	0.0351781	0.00632958	0.175924	1.09541	1.00635	1.19235
13717_15_FCN2_FCN2	5XXnLc	functional dyspepsia	FCN2	Inverse variance weighted	8	0.0715299	0.0352834	0.0426321	0.00237446	0.140685	1.07415	1.00238	1.15106
15515_2_SAA1_SAA	5XXnLc	functional dyspepsia	SAA1	Inverse variance weighted	5	0.0891668	0.0441973	0.0436461	0.00254018	0.175793	1.09326	1.00254	1.19219
18241_18_CPOX_HEM6_filtered	5XXnLc	functional dyspepsia	CPOX	Inverse variance weighted	3	-0.143176	0.0711108	0.0440702	-0.282553	-0.00379894	0.866601	0.753856	0.996208
7141_21_MGAT4B_MGT4B	5XXnLc	functional dyspepsia	MGAT4B	Inverse variance weighted	4	0.157721	0.0785126	0.0445524	0.00383581	0.311605	1.17084	1.00384	1.36562
8960_3_ERAP2_LRAP	5XXnLc	functional dyspepsia	ERAP2	Inverse variance weighted	9	0.0570655	0.0290915	0.0498103	4.62e-05	0.114085	1.05873	1.00005	1.12085
5638_23_COLGALT1_GT251	5XXnLc	functional dyspepsia	COLGALT1	Inverse variance weighted	3	-0.181395	0.0924752	0.049814	-0.362647	-0.000144072	0.834106	0.695832	0.999856

## Sheet: Sheet3
Supplementary table 3 Results from the Mendelian randomization heterogeneity assessment
id.exposure	id.outcome	outcome	exposure	method	Q	Q_df	Q_pval
6556_5_ENPP5_ENPP5	5XXnLc	functional dyspepsia	ENPP5	MR Egger	1.13627	3	0.768325
6556_5_ENPP5_ENPP5	5XXnLc	functional dyspepsia	ENPP5	Inverse variance weighted	1.24119	4	0.871272
8885_6_CACNA2D3_CA2D3	5XXnLc	functional dyspepsia	CACNA2D3	MR Egger	0.989527	4	0.91138
8885_6_CACNA2D3_CA2D3	5XXnLc	functional dyspepsia	CACNA2D3	Inverse variance weighted	1.18441	5	0.946364
17783_9_MMAB_MMAB	5XXnLc	functional dyspepsia	MMAB	MR Egger	0.0965916	1	0.755959
17783_9_MMAB_MMAB	5XXnLc	functional dyspepsia	MMAB	Inverse variance weighted	0.679752	2	0.711858
15326_64_GBP1_GBP1	5XXnLc	functional dyspepsia	GBP1	MR Egger	0.588805	1	0.442881
15326_64_GBP1_GBP1	5XXnLc	functional dyspepsia	GBP1	Inverse variance weighted	0.61344	2	0.735857
13717_15_FCN2_FCN2	5XXnLc	functional dyspepsia	FCN2	MR Egger	3.55085	6	0.737192
13717_15_FCN2_FCN2	5XXnLc	functional dyspepsia	FCN2	Inverse variance weighted	4.12082	7	0.765761
15515_2_SAA1_SAA	5XXnLc	functional dyspepsia	SAA1	MR Egger	1.71234	3	0.634195
15515_2_SAA1_SAA	5XXnLc	functional dyspepsia	SAA1	Inverse variance weighted	1.7135	4	0.788264
18241_18_CPOX_HEM6_filtered	5XXnLc	functional dyspepsia	CPOX	MR Egger	0.00720862	1	0.932338
18241_18_CPOX_HEM6_filtered	5XXnLc	functional dyspepsia	CPOX	Inverse variance weighted	0.672407	2	0.714478
7141_21_MGAT4B_MGT4B	5XXnLc	functional dyspepsia	MGAT4B	MR Egger	1.76908	2	0.412905
7141_21_MGAT4B_MGT4B	5XXnLc	functional dyspepsia	MGAT4B	Inverse variance weighted	1.85043	3	0.604023
8960_3_ERAP2_LRAP	5XXnLc	functional dyspepsia	ERAP2	MR Egger	3.23576	7	0.86237
8960_3_ERAP2_LRAP	5XXnLc	functional dyspepsia	ERAP2	Inverse variance weighted	3.49983	8	0.899203
5638_23_COLGALT1_GT251	5XXnLc	functional dyspepsia	COLGALT1	MR Egger	0.974782	1	0.32349
5638_23_COLGALT1_GT251	5XXnLc	functional dyspepsia	COLGALT1	Inverse variance weighted	1.96297	2	0.374755

## Sheet: Sheet4
Supplementary Table4 Results from the Mendelian randomization horizontal pleiotropy assessment
id.exposure	id.outcome	outcome	exposure	egger_intercept	se	pval
6556_5_ENPP5_ENPP5	5XXnLc	functional dyspepsia	ENPP5	-0.0152406	0.0470533	0.767281
8885_6_CACNA2D3_CA2D3	5XXnLc	functional dyspepsia	CACNA2D3	-0.00710386	0.0160917	0.681694
17783_9_MMAB_MMAB	5XXnLc	functional dyspepsia	MMAB	-0.0160412	0.0210059	0.584809
15326_64_GBP1_GBP1	5XXnLc	functional dyspepsia	GBP1	0.00599625	0.0382041	0.900889
13717_15_FCN2_FCN2	5XXnLc	functional dyspepsia	FCN2	-0.0326035	0.0431858	0.478849
15515_2_SAA1_SAA	5XXnLc	functional dyspepsia	SAA1	-0.000449179	0.0131531	0.974903
18241_18_CPOX_HEM6_filtered	5XXnLc	functional dyspepsia	CPOX	-0.0214349	0.0262812	0.564438
7141_21_MGAT4B_MGT4B	5XXnLc	functional dyspepsia	MGAT4B	-0.00886957	0.0310966	0.802295
8960_3_ERAP2_LRAP	5XXnLc	functional dyspepsia	ERAP2	0.012503	0.0243303	0.623153
5638_23_COLGALT1_GT251	5XXnLc	functional dyspepsia	COLGALT1	0.0212284	0.0213549	0.501892

## Sheet: Sheet5
Supplementary Table5 Drug enrichment analysis for differentially expressed cis-pQTLs related gene in functional dyspepsia.
ID	Description	RichFactor	FoldEnrichment	zScore	pvalue	p.adjust	qvalue	geneID	Count
Congo red	Congo red	0.05	163.725	12.7255	0.00609305	0.0991411	0.0666738	SAA1	1
heme	heme	0.0357143	116.946	10.7307	0.0085216	0.0991411	0.0666738	CPOX	1
scopoletin	scopoletin	0.0344828	112.914	10.5411	0.00882482	0.0991411	0.0666738	ERAP2	1
Esculetin	Esculetin	0.0243902	79.8659	8.83522	0.0124574	0.0991411	0.0666738	ERAP2	1
busulfan	busulfan	0.0188679	61.783	7.74443	0.0160789	0.0991411	0.0666738	SAA1	1
VANADIUM PENTOXIDE	VANADIUM PENTOXIDE	0.0153846	50.3769	6.9692	0.0196894	0.0991411	0.0666738	GBP1	1
mycophenolate mofetil	mycophenolate mofetil	0.0144928	47.4565	6.75644	0.0208904	0.0991411	0.0666738	SAA1	1
2-Fluoroadenosine	2-Fluoroadenosine	0.0126582	41.4494	6.29626	0.0238876	0.0991411	0.0666738	SAA1	1
Apocarotenal	Apocarotenal	0.0121951	39.9329	6.17469	0.0247853	0.0991411	0.0666738	GBP1	1
7,8-Benzoflavone	7,8-Benzoflavone	0.0108696	35.5924	5.81268	0.0277725	0.0999811	0.0672387	SAA1	1
meprobamate	meprobamate	0.00877193	28.7237	5.1886	0.0343176	0.112312	0.0755317	SAA1	1
tacrolimus	tacrolimus	0.00729927	23.9015	4.70138	0.041121	0.113874	0.0765822	SAA1	1
beta-carotene	beta-carotene	0.00621118	20.3385	4.30631	0.0481775	0.113874	0.0765822	GBP1	1
